# Supplementary material for: A Literature Review of the Pharmacological Effects of Jujube
Source: Foods. 2024 Jan 6;13(2):193. doi: 10.3390/foods13020193 (PMC10814260; doi:10.3390/foods13020193)
Supplement: Supplementary file 1 [file foods-13-00193-s001.zip]

Archive with 1 entries (1 files):
- foods-2754496-File S1.cdxml
