# Supplementary material for: A Literature Review of the Pharmacological Effects of Jujube
Source: Foods. 2024 Jan 6;13(2):193. doi: 10.3390/foods13020193 (PMC10814260; doi:10.3390/foods13020193)
Supplement: Supplementary file 1 [file foods-13-00193-s001.zip › foods-2754496-File S1.cdxml]

<?xml version="1.0" encoding="UTF-8" ?>
<!DOCTYPE CDXML SYSTEM "http://www.cambridgesoft.com/xml/cdxml.dtd" >
<CDXML
 CreationProgram="ChemDraw 20.0.0.41"
 Name="Compounds structures.cdxml"
 BoundingBox="0.80 11.10 493.99 2286.45"
 WindowPosition="-2147483648 -2147483648"
 WindowSize="0 -2147483648"
 FractionalWidths="yes"
 InterpretChemically="yes"
 ShowAtomQuery="yes"
 ShowAtomStereo="no"
 ShowAtomEnhancedStereo="yes"
 ShowAtomNumber="no"
 ShowResidueID="no"
 ShowBondQuery="yes"
 ShowBondRxn="yes"
 ShowBondStereo="no"
 ShowTerminalCarbonLabels="no"
 ShowNonTerminalCarbonLabels="no"
 HideImplicitHydrogens="no"
 LabelFont="3"
 LabelSize="10"
 LabelFace="96"
 CaptionFont="4"
 CaptionSize="12"
 HashSpacing="2.69"
 MarginWidth="2.01"
 LineWidth="0.99"
 BoldWidth="4"
 BondLength="29.99"
 BondSpacing="12"
 ChainAngle="120"
 LabelJustification="Auto"
 CaptionJustification="Left"
 AminoAcidTermini="HOH"
 ShowSequenceTermini="yes"
 ShowSequenceBonds="yes"
 ShowSequenceUnlinkedBranches="no"
 ResidueWrapCount="40"
 ResidueBlockCount="10"
 ResidueZigZag="yes"
 NumberResidueBlocks="no"
 PrintMargins="36 36 36 36"
 MacPrintInfo="0003000004B004B00000000036CF26BD0000000036D126C00367057B03E00002000004B004B00000000036CF26BD000100000064000000010001010100020001270F000100010000000000000000000000000002001901900000000000600000000000000000000100000000000000000000000000000000"
 ChemPropName=""
 ChemPropFormula="Chemical Formula: "
 ChemPropExactMass="Exact Mass: "
 ChemPropMolWt="Molecular Weight: "
 ChemPropMOverZ="m/z: "
 ChemPropAnalysis="Elemental Analysis: "
 ChemPropBoilingPt="Boiling Point: "
 ChemPropMeltingPt="Melting Point: "
 ChemPropCritTemp="Critical Temp: "
 ChemPropCritPres="Critical Pres: "
 ChemPropCritVol="Critical Vol: "
 ChemPropGibbs="Gibbs Energy: "
 ChemPropLogP="Log P: "
 ChemPropMR="MR: "
 ChemPropHenry="Henry&apos;s Law: "
 ChemPropEForm="Heat of Form: "
 ChemProptPSA="tPSA: "
 ChemPropCLogP="CLogP: "
 ChemPropCMR="CMR: "
 ChemPropLogS="LogS: "
 ChemPropPKa="pKa: "
 ChemPropID=""
 ChemPropFragmentLabel=""
 color="0"
 bgcolor="1"
 RxnAutonumberStart="1"
 RxnAutonumberConditions="no"
 RxnAutonumberStyle="Roman"
 RxnAutonumberFormat="(#)"
><colortable>
<color r="1" g="1" b="1"/>
<color r="0" g="0" b="0"/>
<color r="1" g="0" b="0"/>
<color r="1" g="1" b="0"/>
<color r="0" g="1" b="0"/>
<color r="0" g="1" b="1"/>
<color r="0" g="0" b="1"/>
<color r="1" g="0" b="1"/>
</colortable><fonttable>
<font id="3" charset="iso-8859-1" name="Arial"/>
<font id="4" charset="iso-8859-1" name="Times New Roman"/>
</fonttable><page
 id="2085"
 BoundingBox="0 0 523.20 2309.94"
 HeaderPosition="36"
 FooterPosition="36"
 PrintTrimMarks="yes"
 HeightPages="3"
 WidthPages="1"
><group
 id="357"
 BoundingBox="40.76 800.91 239.16 944.64"
 Z="1712"
><fragment
 id="3"
 BoundingBox="40.76 800.91 239.16 944.64"
 Z="1634"
><n
 id="358"
 p="211.57 873.94"
 Z="1633"
 AS="N"
/><n
 id="359"
 p="192.96 865.66"
 Z="1635"
 Geometry="Tetrahedral"
 AS="S"
 BondOrdering="76 77 384 392"
/><n
 id="360"
 p="192.96 886.03"
 Z="1636"
 AS="N"
/><n
 id="361"
 p="175.32 896.21"
 Z="1637"
 AS="N"
/><n
 id="362"
 p="157.69 886.03"
 Z="1638"
 Geometry="Tetrahedral"
 AS="R"
 BondOrdering="79 80 81 381"
/><n
 id="363"
 p="157.69 906.39"
 Z="1639"
 AS="N"
/><n
 id="364"
 p="140.06 896.21"
 Z="1640"
 Geometry="Tetrahedral"
 AS="R"
 BondOrdering="81 82 376 83"
/><n
 id="365"
 p="140.06 875.84"
 Z="1641"
 AS="N"
/><n
 id="366"
 p="140.06 916.57"
 Z="1642"
 AS="N"
/><n
 id="367"
 p="122.42 926.75"
 Z="1643"
 AS="N"
/><n
 id="368"
 p="104.79 916.57"
 Z="1644"
 Geometry="Tetrahedral"
 AS="R"
 BondOrdering="85 86 87 95"
/><n
 id="369"
 p="104.79 936.93"
 Z="1645"
 Element="1"
 NumHydrogens="0"
 NeedsClean="yes"
 AS="N"
><t
 p="101.19 940.83"
 BoundingBox="101.19 932.49 108.41 940.83"
 LabelJustification="Left"
><s font="3" size="10" color="0" face="96">H</s></t></n><n
 id="370"
 p="87.15 926.75"
 Z="1646"
 AS="N"
/><n
 id="371"
 p="97.33 944.39"
 Z="1647"
 AS="N"
/><n
 id="372"
 p="76.97 944.39"
 Z="1648"
 AS="N"
/><n
 id="373"
 p="69.52 916.57"
 Z="1649"
 Geometry="Tetrahedral"
 AS="S"
 BondOrdering="90 91 92 0"
/><n
 id="374"
 p="51.88 926.75"
 Z="1650"
 Element="8"
 NumHydrogens="1"
 NeedsClean="yes"
 AS="N"
><t
 p="55.78 930.65"
 BoundingBox="40.76 922.13 55.78 930.75"
 LabelJustification="Right"
 Justification="Right"
 LabelAlignment="Right"
><s font="3" size="10" color="0" face="96">OH</s></t></n><n
 id="36"
 p="69.52 896.21"
 Z="1651"
 AS="N"
/><n
 id="38"
 p="87.15 886.03"
 Z="1652"
 AS="N"
/><n
 id="40"
 p="104.79 896.21"
 Z="1653"
 Geometry="Tetrahedral"
 AS="R"
 BondOrdering="95 94 375 97"
/><n
 id="42"
 p="104.79 875.84"
 Z="1654"
 AS="N"
/><n
 id="44"
 p="122.42 886.03"
 Z="1655"
 Geometry="Tetrahedral"
 AS="R"
 BondOrdering="376 97 378 377"
/><n
 id="46"
 p="122.42 906.39"
 Z="1656"
 Element="1"
 NumHydrogens="0"
 NeedsClean="yes"
 AS="N"
><t
 p="118.82 910.29"
 BoundingBox="118.82 901.95 126.04 910.29"
 LabelJustification="Left"
><s font="3" size="10" color="0" face="96">H</s></t></n><n
 id="48"
 p="122.42 865.66"
 Z="1657"
 AS="N"
/><n
 id="50"
 p="140.06 855.48"
 Z="1658"
 AS="N"
/><n
 id="52"
 p="157.69 865.66"
 Z="1659"
 Geometry="Tetrahedral"
 AS="R"
 BondOrdering="381 380 382 383"
/><n
 id="54"
 p="157.69 845.30"
 Z="1660"
 Element="1"
 NumHydrogens="0"
 NeedsClean="yes"
 AS="N"
><t
 p="154.09 849.20"
 BoundingBox="154.09 840.86 161.31 849.20"
 LabelJustification="Left"
><s font="3" size="10" color="0" face="96">H</s></t></n><n
 id="56"
 p="175.32 855.48"
 Z="1661"
 Geometry="Tetrahedral"
 AS="R"
 BondOrdering="384 383 386 385"
/><n
 id="58"
 p="175.32 875.84"
 Z="1662"
 Element="1"
 NumHydrogens="0"
 NeedsClean="yes"
 AS="N"
><t
 p="171.72 879.74"
 BoundingBox="171.72 871.40 178.94 879.74"
 LabelJustification="Left"
><s font="3" size="10" color="0" face="96">H</s></t></n><n
 id="60"
 p="179.56 835.56"
 Z="1663"
 Geometry="Tetrahedral"
 AS="R"
 BondOrdering="386 387 0 390"
/><n
 id="62"
 p="165.94 820.43"
 Z="1664"
 AS="N"
/><n
 id="64"
 p="172.23 801.06"
 Z="1665"
 AS="N"
/><n
 id="66"
 p="146.01 824.66"
 Z="1666"
 AS="N"
/><n
 id="68"
 p="199.82 833.43"
 Z="1667"
 AS="N"
/><n
 id="70"
 p="208.10 852.03"
 Z="1668"
 AS="N"
/><n
 id="72"
 p="213.70 894.19"
 Z="1669"
 Element="8"
 NumHydrogens="0"
 NeedsClean="yes"
 AS="N"
><t
 p="209.80 898.09"
 BoundingBox="209.80 889.57 217.60 898.19"
 LabelJustification="Left"
><s font="3" size="10" color="0" face="96">O</s></t></n><n
 id="74"
 p="228.04 861.98"
 Z="1670"
 Element="8"
 NumHydrogens="1"
 NeedsClean="yes"
 AS="N"
><t
 p="224.14 865.88"
 BoundingBox="224.14 857.36 239.16 865.98"
 LabelJustification="Left"
 LabelAlignment="Left"
><s font="3" size="10" color="0" face="96">OH</s></t></n><b
 id="76"
 Z="1671"
 B="359"
 E="358"
 Display="WedgeBegin"
 BS="N"
/><b
 id="77"
 Z="1672"
 B="359"
 E="360"
 BS="N"
/><b
 id="78"
 Z="1673"
 B="360"
 E="361"
 BS="N"
/><b
 id="79"
 Z="1674"
 B="361"
 E="362"
 BS="N"
/><b
 id="80"
 Z="1675"
 B="362"
 E="363"
 Display="WedgedHashBegin"
 BS="N"
/><b
 id="81"
 Z="1676"
 B="362"
 E="364"
 BS="N"
/><b
 id="82"
 Z="1677"
 B="364"
 E="365"
 Display="WedgeBegin"
 BS="N"
/><b
 id="83"
 Z="1678"
 B="364"
 E="366"
 BS="N"
/><b
 id="84"
 Z="1679"
 B="366"
 E="367"
 BS="N"
/><b
 id="85"
 Z="1680"
 B="367"
 E="368"
 BS="N"
/><b
 id="86"
 Z="1681"
 B="368"
 E="369"
 Display="WedgedHashBegin"
 BS="N"
/><b
 id="87"
 Z="1682"
 B="368"
 E="370"
 BS="N"
/><b
 id="88"
 Z="1683"
 B="370"
 E="371"
 BS="N"
/><b
 id="89"
 Z="1684"
 B="370"
 E="372"
 BS="N"
/><b
 id="90"
 Z="1685"
 B="370"
 E="373"
 BS="N"
/><b
 id="91"
 Z="1686"
 B="373"
 E="374"
 Display="WedgeBegin"
 BS="N"
/><b
 id="92"
 Z="1687"
 B="373"
 E="36"
 BS="N"
/><b
 id="93"
 Z="1688"
 B="36"
 E="38"
 BS="N"
/><b
 id="94"
 Z="1689"
 B="38"
 E="40"
 BS="N"
/><b
 id="95"
 Z="1690"
 B="368"
 E="40"
 BS="N"
/><b
 id="375"
 Z="1691"
 B="40"
 E="42"
 Display="WedgeBegin"
 BS="N"
/><b
 id="97"
 Z="1692"
 B="40"
 E="44"
 BS="N"
/><b
 id="376"
 Z="1693"
 B="364"
 E="44"
 BS="N"
/><b
 id="377"
 Z="1694"
 B="44"
 E="46"
 Display="WedgedHashBegin"
 BS="N"
/><b
 id="378"
 Z="1695"
 B="44"
 E="48"
 BS="N"
/><b
 id="379"
 Z="1696"
 B="48"
 E="50"
 BS="N"
/><b
 id="380"
 Z="1697"
 B="50"
 E="52"
 BS="N"
/><b
 id="381"
 Z="1698"
 B="362"
 E="52"
 BS="N"
/><b
 id="382"
 Z="1699"
 B="52"
 E="54"
 Display="WedgeBegin"
 BS="N"
/><b
 id="383"
 Z="1700"
 B="52"
 E="56"
 BS="N"
/><b
 id="384"
 Z="1701"
 B="359"
 E="56"
 BS="N"
/><b
 id="385"
 Z="1702"
 B="56"
 E="58"
 Display="WedgedHashBegin"
 BS="N"
/><b
 id="386"
 Z="1703"
 B="56"
 E="60"
 BS="N"
/><b
 id="387"
 Z="1704"
 B="60"
 E="62"
 Display="WedgedHashBegin"
 BS="N"
/><b
 id="388"
 Z="1705"
 B="62"
 E="64"
 BS="N"
/><b
 id="389"
 Z="1706"
 B="62"
 E="66"
 Order="2"
 BS="N"
/><b
 id="390"
 Z="1707"
 B="60"
 E="68"
 BS="N"
/><b
 id="391"
 Z="1708"
 B="68"
 E="70"
 BS="N"
/><b
 id="392"
 Z="1709"
 B="359"
 E="70"
 BS="N"
/><b
 id="393"
 Z="1710"
 B="358"
 E="72"
 Order="2"
 BS="N"
/><b
 id="394"
 Z="1711"
 B="358"
 E="74"
 BS="N"
/></fragment></group><group
 id="441"
 BoundingBox="280.37 812.41 455.20 942.84"
 Z="1792"
><fragment
 id="442"
 BoundingBox="280.37 812.41 455.20 942.84"
 Z="1715"
><n
 id="443"
 p="429.14 878.68"
 Z="1714"
 AS="N"
/><n
 id="444"
 p="412.26 871.17"
 Z="1716"
 Geometry="Tetrahedral"
 AS="S"
 BondOrdering="400 401 430 438"
/><n
 id="445"
 p="412.26 889.64"
 Z="1717"
 AS="N"
/><n
 id="446"
 p="396.26 898.88"
 Z="1718"
 AS="N"
/><n
 id="447"
 p="380.26 889.64"
 Z="1719"
 Geometry="Tetrahedral"
 AS="R"
 BondOrdering="403 404 405 427"
/><n
 id="448"
 p="380.26 908.12"
 Z="1720"
 AS="N"
/><n
 id="449"
 p="364.26 898.88"
 Z="1721"
 Geometry="Tetrahedral"
 AS="R"
 BondOrdering="405 406 422 407"
/><n
 id="450"
 p="364.26 880.41"
 Z="1722"
 AS="N"
/><n
 id="451"
 p="364.26 917.35"
 Z="1723"
 AS="N"
/><n
 id="452"
 p="348.26 926.59"
 Z="1724"
 AS="N"
/><n
 id="453"
 p="332.27 917.35"
 Z="1725"
 Geometry="Tetrahedral"
 AS="R"
 BondOrdering="409 410 411 419"
/><n
 id="454"
 p="332.27 935.83"
 Z="1726"
 Element="1"
 NumHydrogens="0"
 NeedsClean="yes"
 AS="N"
><t
 p="328.67 939.73"
 BoundingBox="328.67 931.39 335.89 939.73"
 LabelJustification="Left"
><s font="3" size="10" color="0" face="96">H</s></t></n><n
 id="455"
 p="316.27 926.59"
 Z="1727"
 AS="N"
/><n
 id="456"
 p="325.50 942.59"
 Z="1728"
 AS="N"
/><n
 id="457"
 p="307.03 942.59"
 Z="1729"
 AS="N"
/><n
 id="458"
 p="300.27 917.35"
 Z="1730"
 AS="N"
/><n
 id="459"
 p="284.27 926.59"
 Z="1731"
 Element="8"
 NumHydrogens="0"
 NeedsClean="yes"
 AS="N"
><t
 p="280.37 930.49"
 BoundingBox="280.37 921.97 288.17 930.59"
 LabelJustification="Left"
 LabelAlignment="Right"
><s font="3" size="10" color="0" face="96">O</s></t></n><n
 id="460"
 p="300.27 898.88"
 Z="1732"
 AS="N"
/><n
 id="461"
 p="316.27 889.64"
 Z="1733"
 AS="N"
/><n
 id="462"
 p="332.27 898.88"
 Z="1734"
 Geometry="Tetrahedral"
 AS="R"
 BondOrdering="419 418 420 421"
/><n
 id="463"
 p="332.27 880.41"
 Z="1735"
 AS="N"
/><n
 id="464"
 p="348.26 889.64"
 Z="1736"
 Geometry="Tetrahedral"
 AS="R"
 BondOrdering="422 421 424 423"
/><n
 id="465"
 p="348.26 908.12"
 Z="1737"
 Element="1"
 NumHydrogens="0"
 NeedsClean="yes"
 AS="N"
><t
 p="344.66 912.02"
 BoundingBox="344.66 903.68 351.88 912.02"
 LabelJustification="Left"
><s font="3" size="10" color="0" face="96">H</s></t></n><n
 id="466"
 p="348.26 871.17"
 Z="1738"
 AS="N"
/><n
 id="467"
 p="364.26 861.93"
 Z="1739"
 AS="N"
/><n
 id="468"
 p="380.26 871.17"
 Z="1740"
 Geometry="Tetrahedral"
 AS="R"
 BondOrdering="427 426 428 429"
/><n
 id="469"
 p="380.26 852.69"
 Z="1741"
 Element="1"
 NumHydrogens="0"
 NeedsClean="yes"
 AS="N"
><t
 p="376.66 856.59"
 BoundingBox="376.66 848.25 383.88 856.59"
 LabelJustification="Left"
><s font="3" size="10" color="0" face="96">H</s></t></n><n
 id="470"
 p="396.26 861.93"
 Z="1742"
 Geometry="Tetrahedral"
 AS="R"
 BondOrdering="430 429 432 431"
/><n
 id="471"
 p="396.26 880.41"
 Z="1743"
 Element="1"
 NumHydrogens="0"
 NeedsClean="yes"
 AS="N"
><t
 p="392.66 884.31"
 BoundingBox="392.66 875.97 399.88 884.31"
 LabelJustification="Left"
><s font="3" size="10" color="0" face="96">H</s></t></n><n
 id="472"
 p="400.10 843.86"
 Z="1744"
 Geometry="Tetrahedral"
 AS="R"
 BondOrdering="432 433 0 436"
/><n
 id="473"
 p="387.74 830.13"
 Z="1745"
 AS="N"
/><n
 id="474"
 p="393.45 812.56"
 Z="1746"
 AS="N"
/><n
 id="475"
 p="369.67 833.97"
 Z="1747"
 AS="N"
/><n
 id="476"
 p="418.48 841.93"
 Z="1748"
 AS="N"
/><n
 id="477"
 p="425.99 858.81"
 Z="1749"
 AS="N"
/><n
 id="396"
 p="431.07 897.06"
 Z="1750"
 Element="8"
 NumHydrogens="0"
 NeedsClean="yes"
 AS="N"
><t
 p="427.17 900.96"
 BoundingBox="427.17 892.44 434.97 901.06"
 LabelJustification="Left"
><s font="3" size="10" color="0" face="96">O</s></t></n><n
 id="398"
 p="444.08 867.82"
 Z="1751"
 Element="8"
 NumHydrogens="1"
 NeedsClean="yes"
 AS="N"
><t
 p="440.18 871.72"
 BoundingBox="440.18 863.20 455.20 871.82"
 LabelJustification="Left"
 LabelAlignment="Left"
><s font="3" size="10" color="0" face="96">OH</s></t></n><b
 id="400"
 Z="1752"
 B="444"
 E="443"
 Display="WedgeBegin"
 BS="N"
/><b
 id="401"
 Z="1753"
 B="444"
 E="445"
 BS="N"
/><b
 id="402"
 Z="1754"
 B="445"
 E="446"
 BS="N"
/><b
 id="403"
 Z="1755"
 B="446"
 E="447"
 BS="N"
/><b
 id="404"
 Z="1756"
 B="447"
 E="448"
 Display="WedgedHashBegin"
 BS="N"
/><b
 id="405"
 Z="1757"
 B="447"
 E="449"
 BS="N"
/><b
 id="406"
 Z="1758"
 B="449"
 E="450"
 Display="WedgeBegin"
 BS="N"
/><b
 id="407"
 Z="1759"
 B="449"
 E="451"
 BS="N"
/><b
 id="408"
 Z="1760"
 B="451"
 E="452"
 BS="N"
/><b
 id="409"
 Z="1761"
 B="452"
 E="453"
 BS="N"
/><b
 id="410"
 Z="1762"
 B="453"
 E="454"
 Display="WedgedHashBegin"
 BS="N"
/><b
 id="411"
 Z="1763"
 B="453"
 E="455"
 BS="N"
/><b
 id="412"
 Z="1764"
 B="455"
 E="456"
 BS="N"
/><b
 id="413"
 Z="1765"
 B="455"
 E="457"
 BS="N"
/><b
 id="414"
 Z="1766"
 B="455"
 E="458"
 BS="N"
/><b
 id="416"
 Z="1767"
 B="458"
 E="460"
 BS="N"
/><b
 id="417"
 Z="1768"
 B="460"
 E="461"
 BS="N"
/><b
 id="418"
 Z="1769"
 B="461"
 E="462"
 BS="N"
/><b
 id="419"
 Z="1770"
 B="453"
 E="462"
 BS="N"
/><b
 id="420"
 Z="1771"
 B="462"
 E="463"
 Display="WedgeBegin"
 BS="N"
/><b
 id="421"
 Z="1772"
 B="462"
 E="464"
 BS="N"
/><b
 id="422"
 Z="1773"
 B="449"
 E="464"
 BS="N"
/><b
 id="423"
 Z="1774"
 B="464"
 E="465"
 Display="WedgedHashBegin"
 BS="N"
/><b
 id="424"
 Z="1775"
 B="464"
 E="466"
 BS="N"
/><b
 id="425"
 Z="1776"
 B="466"
 E="467"
 BS="N"
/><b
 id="426"
 Z="1777"
 B="467"
 E="468"
 BS="N"
/><b
 id="427"
 Z="1778"
 B="447"
 E="468"
 BS="N"
/><b
 id="428"
 Z="1779"
 B="468"
 E="469"
 Display="WedgeBegin"
 BS="N"
/><b
 id="429"
 Z="1780"
 B="468"
 E="470"
 BS="N"
/><b
 id="430"
 Z="1781"
 B="444"
 E="470"
 BS="N"
/><b
 id="431"
 Z="1782"
 B="470"
 E="471"
 Display="WedgedHashBegin"
 BS="N"
/><b
 id="432"
 Z="1783"
 B="470"
 E="472"
 BS="N"
/><b
 id="433"
 Z="1784"
 B="472"
 E="473"
 Display="WedgedHashBegin"
 BS="N"
/><b
 id="434"
 Z="1785"
 B="473"
 E="474"
 BS="N"
/><b
 id="435"
 Z="1786"
 B="473"
 E="475"
 Order="2"
 BS="N"
/><b
 id="436"
 Z="1787"
 B="472"
 E="476"
 BS="N"
/><b
 id="437"
 Z="1788"
 B="476"
 E="477"
 BS="N"
/><b
 id="438"
 Z="1789"
 B="444"
 E="477"
 BS="N"
/><b
 id="439"
 Z="1790"
 B="443"
 E="396"
 Order="2"
 BS="N"
/><b
 id="440"
 Z="1791"
 B="443"
 E="398"
 BS="N"
/><b
 id="478"
 Z="1794"
 B="458"
 E="459"
 Order="2"
 BS="N"
/></fragment></group><group
 id="482"
 BoundingBox="40.72 1003.22 233.08 1137.22"
 Z="1872"
><fragment
 id="483"
 BoundingBox="40.72 1003.22 233.08 1137.22"
 Z="1798"
><n
 id="484"
 p="204.95 1069.60"
 Z="1795"
 AS="N"
/><n
 id="485"
 p="68.86 1108.89"
 Z="1796"
 Geometry="Tetrahedral"
 AS="S"
 BondOrdering="191 499 500 0"
/><n
 id="486"
 p="51.84 1118.71"
 Z="1797"
 Element="8"
 NumHydrogens="1"
 NeedsClean="yes"
 AS="N"
><t
 p="55.74 1122.61"
 BoundingBox="40.72 1114.09 55.74 1122.71"
 LabelJustification="Right"
 Justification="Right"
 LabelAlignment="Right"
><s font="3" size="10" color="0" face="96">OH</s></t></n><n
 id="487"
 p="68.86 1089.24"
 Z="1799"
 AS="N"
/><n
 id="488"
 p="85.87 1079.42"
 Z="1800"
 AS="N"
/><n
 id="489"
 p="85.87 1118.71"
 Z="1801"
 AS="N"
/><n
 id="490"
 p="95.69 1135.72"
 Z="1802"
 AS="N"
/><n
 id="491"
 p="76.04 1135.72"
 Z="1803"
 AS="N"
/><n
 id="135"
 p="102.88 1108.89"
 Z="1804"
 Geometry="Tetrahedral"
 AS="R"
 BondOrdering="197 503 521 199"
/><n
 id="137"
 p="102.88 1128.53"
 Z="1805"
 Element="1"
 NumHydrogens="0"
 NeedsClean="yes"
 AS="N"
><t
 p="99.28 1132.43"
 BoundingBox="99.28 1124.09 106.50 1132.43"
 LabelJustification="Left"
><s font="3" size="10" color="0" face="96">H</s></t></n><n
 id="139"
 p="119.89 1118.71"
 Z="1806"
 AS="N"
/><n
 id="141"
 p="136.90 1108.89"
 Z="1807"
 AS="N"
/><n
 id="143"
 p="136.90 1089.24"
 Z="1808"
 Geometry="Tetrahedral"
 AS="R"
 BondOrdering="201 505 203 518"
/><n
 id="145"
 p="136.90 1069.60"
 Z="1809"
 AS="N"
/><n
 id="492"
 p="153.91 1079.42"
 Z="1810"
 Geometry="Tetrahedral"
 AS="S"
 BondOrdering="203 506 514 205"
/><n
 id="149"
 p="153.91 1099.07"
 Z="1811"
 AS="N"
/><n
 id="151"
 p="170.92 1089.24"
 Z="1812"
 AS="N"
/><n
 id="153"
 p="187.94 1079.42"
 Z="1813"
 AS="N"
/><n
 id="155"
 p="187.94 1059.78"
 Z="1814"
 Geometry="Tetrahedral"
 AS="S"
 BondOrdering="508 207 217 209"
/><n
 id="157"
 p="204.95 1049.96"
 Z="1815"
 AS="N"
/><n
 id="159"
 p="204.95 1030.31"
 Z="1816"
 AS="N"
/><n
 id="161"
 p="187.94 1020.49"
 Z="1817"
 AS="N"
/><n
 id="163"
 p="178.11 1003.47"
 Z="1818"
 AS="N"
/><n
 id="165"
 p="197.76 1003.47"
 Z="1819"
 AS="N"
/><n
 id="167"
 p="170.92 1030.31"
 Z="1820"
 AS="N"
/><n
 id="493"
 p="170.92 1049.96"
 Z="1821"
 Geometry="Tetrahedral"
 AS="S"
 BondOrdering="217 215 513 512"
/><n
 id="494"
 p="170.92 1069.60"
 Z="1822"
 Element="1"
 NumHydrogens="0"
 NeedsClean="yes"
 AS="N"
><t
 p="167.32 1073.50"
 BoundingBox="167.32 1065.16 174.54 1073.50"
 LabelJustification="Left"
><s font="3" size="10" color="0" face="96">H</s></t></n><n
 id="495"
 p="153.91 1059.78"
 Z="1823"
 AS="N"
/><n
 id="496"
 p="136.90 1049.96"
 Z="1824"
 AS="N"
/><n
 id="497"
 p="119.89 1059.78"
 Z="1825"
 AS="N"
/><n
 id="498"
 p="119.89 1079.42"
 Z="1826"
 Geometry="Tetrahedral"
 AS="R"
 BondOrdering="518 517 525 519"
/><n
 id="181"
 p="102.88 1089.24"
 Z="1827"
 Geometry="Tetrahedral"
 AS="R"
 BondOrdering="520 521 519 522"
/><n
 id="183"
 p="102.88 1069.60"
 Z="1828"
 AS="N"
/><n
 id="185"
 p="204.95 1089.24"
 Z="1829"
 Element="8"
 NumHydrogens="0"
 NeedsClean="yes"
 AS="N"
><t
 p="201.05 1093.14"
 BoundingBox="201.05 1084.62 208.85 1093.24"
 LabelJustification="Left"
><s font="3" size="10" color="0" face="96">O</s></t></n><n
 id="187"
 p="221.96 1059.78"
 Z="1830"
 Element="8"
 NumHydrogens="1"
 NeedsClean="yes"
 AS="N"
><t
 p="218.06 1063.68"
 BoundingBox="218.06 1055.16 233.08 1063.78"
 LabelJustification="Left"
 LabelAlignment="Left"
><s font="3" size="10" color="0" face="96">OH</s></t></n><n
 id="189"
 p="119.89 1099.07"
 Z="1831"
 Element="1"
 NumHydrogens="0"
 NeedsClean="yes"
 AS="N"
><t
 p="116.29 1102.97"
 BoundingBox="116.29 1094.63 123.51 1102.97"
 LabelJustification="Left"
><s font="3" size="10" color="0" face="96">H</s></t></n><b
 id="191"
 Z="1832"
 B="485"
 E="486"
 Display="WedgeBegin"
 BS="N"
/><b
 id="499"
 Z="1833"
 B="485"
 E="487"
 BS="N"
/><b
 id="193"
 Z="1834"
 B="487"
 E="488"
 BS="N"
/><b
 id="500"
 Z="1835"
 B="485"
 E="489"
 BS="N"
/><b
 id="501"
 Z="1836"
 B="489"
 E="490"
 Display="WedgedHashBegin"
 BS="N"
/><b
 id="502"
 Z="1837"
 B="489"
 E="491"
 Display="WedgeBegin"
 BS="N"
/><b
 id="197"
 Z="1838"
 B="489"
 E="135"
 BS="N"
/><b
 id="503"
 Z="1839"
 B="135"
 E="137"
 Display="WedgedHashBegin"
 BS="N"
/><b
 id="199"
 Z="1840"
 B="135"
 E="139"
 BS="N"
/><b
 id="504"
 Z="1841"
 B="139"
 E="141"
 BS="N"
/><b
 id="201"
 Z="1842"
 B="141"
 E="143"
 BS="N"
/><b
 id="505"
 Z="1843"
 B="143"
 E="145"
 Display="WedgeBegin"
 BS="N"
/><b
 id="203"
 Z="1844"
 B="143"
 E="492"
 BS="N"
/><b
 id="506"
 Z="1845"
 B="492"
 E="149"
 Display="WedgedHashBegin"
 BS="N"
/><b
 id="205"
 Z="1846"
 B="492"
 E="151"
 BS="N"
/><b
 id="507"
 Z="1847"
 B="151"
 E="153"
 BS="N"
/><b
 id="207"
 Z="1848"
 B="153"
 E="155"
 BS="N"
/><b
 id="508"
 Z="1849"
 B="155"
 E="484"
 Display="WedgeBegin"
 BS="N"
/><b
 id="209"
 Z="1850"
 B="155"
 E="157"
 BS="N"
/><b
 id="509"
 Z="1851"
 B="157"
 E="159"
 BS="N"
/><b
 id="211"
 Z="1852"
 B="159"
 E="161"
 BS="N"
/><b
 id="510"
 Z="1853"
 B="161"
 E="163"
 BS="N"
/><b
 id="213"
 Z="1854"
 B="161"
 E="165"
 BS="N"
/><b
 id="511"
 Z="1855"
 B="161"
 E="167"
 BS="N"
/><b
 id="215"
 Z="1856"
 B="167"
 E="493"
 BS="N"
/><b
 id="512"
 Z="1857"
 B="493"
 E="494"
 Display="WedgeBegin"
 BS="N"
/><b
 id="217"
 Z="1858"
 B="155"
 E="493"
 BS="N"
/><b
 id="513"
 Z="1859"
 B="493"
 E="495"
 BS="N"
/><b
 id="514"
 Z="1860"
 B="492"
 E="495"
 BS="N"
/><b
 id="515"
 Z="1861"
 B="495"
 E="496"
 Order="2"
 BS="N"
 BondCircularOrdering="514 513 0 516"
/><b
 id="516"
 Z="1862"
 B="496"
 E="497"
 BS="N"
/><b
 id="517"
 Z="1863"
 B="497"
 E="498"
 BS="N"
/><b
 id="518"
 Z="1864"
 B="143"
 E="498"
 BS="N"
/><b
 id="519"
 Z="1865"
 B="498"
 E="181"
 BS="N"
/><b
 id="520"
 Z="1866"
 B="488"
 E="181"
 BS="N"
/><b
 id="521"
 Z="1867"
 B="135"
 E="181"
 BS="N"
/><b
 id="522"
 Z="1868"
 B="181"
 E="183"
 Display="WedgeBegin"
 BS="N"
/><b
 id="523"
 Z="1869"
 B="484"
 E="185"
 Order="2"
 BS="N"
/><b
 id="524"
 Z="1870"
 B="484"
 E="187"
 BS="N"
/><b
 id="525"
 Z="1871"
 B="498"
 E="189"
 Display="WedgedHashBegin"
 BS="N"
/></fragment></group><group
 id="526"
 BoundingBox="277.62 1000.95 454.13 1124.76"
 Z="1949"
><fragment
 id="527"
 BoundingBox="277.62 1000.95 454.13 1124.76"
 Z="1877"
><n
 id="528"
 p="427.59 1063.30"
 Z="1874"
 AS="N"
/><n
 id="529"
 p="304.17 1098.92"
 Z="1875"
 Geometry="Tetrahedral"
 AS="S"
 BondOrdering="563 564 566 0"
/><n
 id="530"
 p="288.74 1107.83"
 Z="1876"
 Element="8"
 NumHydrogens="1"
 NeedsClean="yes"
 AS="N"
><t
 p="292.64 1111.73"
 BoundingBox="277.62 1103.21 292.64 1111.83"
 LabelJustification="Right"
 Justification="Right"
 LabelAlignment="Right"
><s font="3" size="10" color="0" face="96">OH</s></t></n><n
 id="531"
 p="304.17 1081.11"
 Z="1878"
 AS="N"
/><n
 id="532"
 p="319.60 1072.20"
 Z="1879"
 AS="N"
/><n
 id="533"
 p="319.60 1107.83"
 Z="1880"
 AS="N"
/><n
 id="534"
 p="328.50 1123.26"
 Z="1881"
 AS="N"
/><n
 id="535"
 p="310.69 1123.26"
 Z="1882"
 AS="N"
/><n
 id="536"
 p="335.02 1098.92"
 Z="1883"
 AS="u"
/><n
 id="537"
 p="350.45 1107.83"
 Z="1884"
 AS="N"
/><n
 id="538"
 p="365.88 1098.92"
 Z="1885"
 AS="N"
/><n
 id="539"
 p="365.88 1081.11"
 Z="1886"
 Geometry="Tetrahedral"
 AS="R"
 BondOrdering="572 573 574 593"
/><n
 id="540"
 p="365.88 1063.30"
 Z="1887"
 AS="N"
/><n
 id="541"
 p="381.30 1072.20"
 Z="1888"
 Geometry="Tetrahedral"
 AS="S"
 BondOrdering="574 575 590 576"
/><n
 id="542"
 p="381.30 1090.02"
 Z="1889"
 AS="N"
/><n
 id="543"
 p="396.73 1081.11"
 Z="1890"
 AS="N"
/><n
 id="544"
 p="412.16 1072.20"
 Z="1891"
 AS="N"
/><n
 id="545"
 p="412.16 1054.39"
 Z="1892"
 Geometry="Tetrahedral"
 AS="S"
 BondOrdering="579 578 588 580"
/><n
 id="546"
 p="427.59 1045.48"
 Z="1893"
 AS="N"
/><n
 id="547"
 p="427.59 1027.67"
 Z="1894"
 AS="N"
/><n
 id="548"
 p="412.16 1018.76"
 Z="1895"
 Geometry="Tetrahedral"
 AS="R"
 BondOrdering="582 583 584 0"
/><n
 id="549"
 p="412.16 1000.95"
 Z="1896"
 AS="N"
/><n
 id="550"
 p="396.73 1027.67"
 Z="1897"
 Geometry="Tetrahedral"
 AS="S"
 BondOrdering="584 585 0 586"
/><n
 id="551"
 p="381.30 1018.76"
 Z="1898"
 AS="N"
/><n
 id="552"
 p="396.73 1045.48"
 Z="1899"
 Geometry="Tetrahedral"
 AS="S"
 BondOrdering="588 586 589 587"
/><n
 id="553"
 p="396.73 1063.30"
 Z="1900"
 Element="1"
 NumHydrogens="0"
 NeedsClean="yes"
 AS="N"
><t
 p="393.13 1067.20"
 BoundingBox="393.13 1058.86 400.35 1067.20"
 LabelJustification="Left"
><s font="3" size="10" color="0" face="96">H</s></t></n><n
 id="554"
 p="381.30 1054.39"
 Z="1901"
 AS="N"
/><n
 id="555"
 p="365.88 1045.48"
 Z="1902"
 AS="N"
/><n
 id="556"
 p="350.45 1054.39"
 Z="1903"
 AS="N"
/><n
 id="557"
 p="350.45 1072.20"
 Z="1904"
 Geometry="Tetrahedral"
 AS="R"
 BondOrdering="593 592 600 594"
/><n
 id="558"
 p="335.02 1081.11"
 Z="1905"
 Geometry="Tetrahedral"
 AS="R"
 BondOrdering="595 596 594 597"
/><n
 id="559"
 p="335.02 1063.30"
 Z="1906"
 AS="N"
/><n
 id="560"
 p="427.59 1081.11"
 Z="1907"
 Element="8"
 NumHydrogens="0"
 NeedsClean="yes"
 AS="N"
><t
 p="423.69 1085.01"
 BoundingBox="423.69 1076.49 431.49 1085.11"
 LabelJustification="Left"
><s font="3" size="10" color="0" face="96">O</s></t></n><n
 id="561"
 p="443.01 1054.39"
 Z="1908"
 Element="8"
 NumHydrogens="1"
 NeedsClean="yes"
 AS="N"
><t
 p="439.11 1058.29"
 BoundingBox="439.11 1049.77 454.13 1058.39"
 LabelJustification="Left"
 LabelAlignment="Left"
><s font="3" size="10" color="0" face="96">OH</s></t></n><n
 id="562"
 p="350.45 1090.02"
 Z="1909"
 Element="1"
 NumHydrogens="0"
 NeedsClean="yes"
 AS="N"
><t
 p="346.85 1093.92"
 BoundingBox="346.85 1085.58 354.07 1093.92"
 LabelJustification="Left"
><s font="3" size="10" color="0" face="96">H</s></t></n><b
 id="563"
 Z="1910"
 B="529"
 E="530"
 Display="WedgeBegin"
 BS="N"
/><b
 id="564"
 Z="1911"
 B="529"
 E="531"
 BS="N"
/><b
 id="565"
 Z="1912"
 B="531"
 E="532"
 BS="N"
/><b
 id="566"
 Z="1913"
 B="529"
 E="533"
 BS="N"
/><b
 id="567"
 Z="1914"
 B="533"
 E="534"
 Display="WedgedHashBegin"
 BS="N"
/><b
 id="568"
 Z="1915"
 B="533"
 E="535"
 Display="WedgeBegin"
 BS="N"
/><b
 id="569"
 Z="1916"
 B="533"
 E="536"
 BS="N"
/><b
 id="570"
 Z="1917"
 B="536"
 E="537"
 BS="N"
/><b
 id="571"
 Z="1918"
 B="537"
 E="538"
 BS="N"
/><b
 id="572"
 Z="1919"
 B="538"
 E="539"
 BS="N"
/><b
 id="573"
 Z="1920"
 B="539"
 E="540"
 Display="WedgeBegin"
 BS="N"
/><b
 id="574"
 Z="1921"
 B="539"
 E="541"
 BS="N"
/><b
 id="575"
 Z="1922"
 B="541"
 E="542"
 Display="WedgedHashBegin"
 BS="N"
/><b
 id="576"
 Z="1923"
 B="541"
 E="543"
 BS="N"
/><b
 id="577"
 Z="1924"
 B="543"
 E="544"
 BS="N"
/><b
 id="578"
 Z="1925"
 B="544"
 E="545"
 BS="N"
/><b
 id="579"
 Z="1926"
 B="545"
 E="528"
 Display="WedgeBegin"
 BS="N"
/><b
 id="580"
 Z="1927"
 B="545"
 E="546"
 BS="N"
/><b
 id="581"
 Z="1928"
 B="546"
 E="547"
 BS="N"
/><b
 id="582"
 Z="1929"
 B="547"
 E="548"
 BS="N"
/><b
 id="583"
 Z="1930"
 B="548"
 E="549"
 Display="WedgedHashBegin"
 BS="N"
/><b
 id="584"
 Z="1931"
 B="548"
 E="550"
 BS="N"
/><b
 id="585"
 Z="1932"
 B="550"
 E="551"
 Display="WedgeBegin"
 BS="N"
/><b
 id="586"
 Z="1933"
 B="550"
 E="552"
 BS="N"
/><b
 id="587"
 Z="1934"
 B="552"
 E="553"
 Display="WedgeBegin"
 BS="N"
/><b
 id="588"
 Z="1935"
 B="545"
 E="552"
 BS="N"
/><b
 id="589"
 Z="1936"
 B="552"
 E="554"
 BS="N"
/><b
 id="590"
 Z="1937"
 B="541"
 E="554"
 BS="N"
/><b
 id="331"
 Z="1938"
 B="554"
 E="555"
 Order="2"
 BS="N"
 BondCircularOrdering="590 589 0 591"
/><b
 id="591"
 Z="1939"
 B="555"
 E="556"
 BS="N"
/><b
 id="592"
 Z="1940"
 B="556"
 E="557"
 BS="N"
/><b
 id="593"
 Z="1941"
 B="539"
 E="557"
 BS="N"
/><b
 id="594"
 Z="1942"
 B="557"
 E="558"
 BS="N"
/><b
 id="595"
 Z="1943"
 B="532"
 E="558"
 BS="N"
/><b
 id="596"
 Z="1944"
 B="536"
 E="558"
 BS="N"
/><b
 id="597"
 Z="1945"
 B="558"
 E="559"
 Display="WedgeBegin"
 BS="N"
/><b
 id="598"
 Z="1946"
 B="528"
 E="560"
 Order="2"
 BS="N"
/><b
 id="599"
 Z="1947"
 B="528"
 E="561"
 BS="N"
/><b
 id="600"
 Z="1948"
 B="557"
 E="562"
 Display="WedgedHashBegin"
 BS="N"
/></fragment></group><group
 id="67"
 BoundingBox="322.05 1422.36 449.59 1503.93"
 Z="2122"
><fragment
 id="745"
 BoundingBox="322.05 1422.36 449.59 1503.93"
 Z="2103"
><n
 id="37"
 p="417.41 1451.30"
 Z="2101"
 AS="N"
/><n
 id="39"
 p="396.35 1463.45"
 Z="2102"
 AS="N"
/><n
 id="41"
 p="375.29 1451.30"
 Z="2104"
 AS="N"
/><n
 id="43"
 p="354.23 1463.45"
 Z="2105"
 AS="N"
/><n
 id="45"
 p="354.23 1487.77"
 Z="2106"
 AS="N"
/><n
 id="47"
 p="375.29 1499.93"
 Z="2107"
 AS="N"
/><n
 id="49"
 p="396.35 1487.77"
 Z="2108"
 AS="N"
/><n
 id="51"
 p="417.41 1426.98"
 Z="2109"
 Element="8"
 NumHydrogens="0"
 NeedsClean="yes"
 AS="N"
><t
 p="413.51 1430.88"
 BoundingBox="413.51 1422.36 421.31 1430.98"
 LabelJustification="Left"
><s font="3" size="10" color="0" face="96">O</s></t></n><n
 id="53"
 p="438.47 1463.45"
 Z="2110"
 Element="8"
 NumHydrogens="1"
 NeedsClean="yes"
 AS="N"
><t
 p="434.57 1467.35"
 BoundingBox="434.57 1458.84 449.59 1467.45"
 LabelJustification="Left"
 LabelAlignment="Left"
><s font="3" size="10" color="0" face="96">OH</s></t></n><n
 id="55"
 p="333.17 1499.93"
 Z="2111"
 Element="8"
 NumHydrogens="1"
 NeedsClean="yes"
 AS="N"
><t
 p="337.07 1503.83"
 BoundingBox="322.05 1495.32 337.07 1503.93"
 LabelJustification="Right"
 Justification="Right"
 LabelAlignment="Right"
><s font="3" size="10" color="0" face="96">OH</s></t></n><b
 id="57"
 Z="2112"
 B="37"
 E="39"
 BS="N"
/><b
 id="746"
 Z="2113"
 B="39"
 E="41"
 BS="N"
/><b
 id="59"
 Z="2114"
 B="41"
 E="43"
 Order="2"
 BS="N"
 BondCircularOrdering="746 0 0 747"
/><b
 id="747"
 Z="2115"
 B="43"
 E="45"
 BS="N"
/><b
 id="61"
 Z="2116"
 B="45"
 E="47"
 Order="2"
 BS="N"
 BondCircularOrdering="747 750 0 748"
/><b
 id="748"
 Z="2117"
 B="47"
 E="49"
 BS="N"
/><b
 id="63"
 Z="2118"
 B="39"
 E="49"
 Order="2"
 BS="N"
 BondCircularOrdering="57 746 748 0"
/><b
 id="749"
 Z="2119"
 B="37"
 E="51"
 Order="2"
 BS="N"
/><b
 id="65"
 Z="2120"
 B="37"
 E="53"
 BS="N"
/><b
 id="750"
 Z="2121"
 B="45"
 E="55"
 BS="N"
/></fragment></group><group
 id="35"
 BoundingBox="46.05 1624.86 198.15 1723.45"
 Z="2147"
><fragment
 id="754"
 BoundingBox="46.05 1624.86 198.15 1723.45"
 Z="2126"
><n
 id="755"
 p="161.06 1659.47"
 Z="2124"
 AS="N"
/><n
 id="756"
 p="135.09 1674.46"
 Z="2125"
 AS="N"
/><n
 id="757"
 p="109.11 1659.47"
 Z="2127"
 AS="N"
/><n
 id="758"
 p="83.14 1674.46"
 Z="2128"
 AS="N"
/><n
 id="759"
 p="57.17 1659.47"
 Z="2129"
 Element="8"
 NumHydrogens="1"
 NeedsClean="yes"
 AS="N"
><t
 p="61.07 1663.37"
 BoundingBox="46.05 1654.85 61.07 1663.47"
 LabelJustification="Right"
 Justification="Right"
 LabelAlignment="Right"
><s font="3" size="10" color="0" face="96">OH</s></t></n><n
 id="760"
 p="83.14 1704.45"
 Z="2130"
 AS="N"
/><n
 id="761"
 p="57.17 1719.45"
 Z="2131"
 Element="8"
 NumHydrogens="1"
 NeedsClean="yes"
 AS="N"
><t
 p="61.07 1723.35"
 BoundingBox="46.05 1714.83 61.07 1723.45"
 LabelJustification="Right"
 Justification="Right"
 LabelAlignment="Right"
><s font="3" size="10" color="0" face="96">OH</s></t></n><n
 id="762"
 p="109.11 1719.45"
 Z="2132"
 AS="N"
/><n
 id="763"
 p="135.09 1704.45"
 Z="2133"
 AS="N"
/><n
 id="764"
 p="161.06 1629.48"
 Z="2134"
 Element="8"
 NumHydrogens="0"
 NeedsClean="yes"
 AS="N"
><t
 p="157.16 1633.38"
 BoundingBox="157.16 1624.86 164.96 1633.48"
 LabelJustification="Left"
><s font="3" size="10" color="0" face="96">O</s></t></n><n
 id="765"
 p="187.03 1674.46"
 Z="2135"
 Element="8"
 NumHydrogens="1"
 NeedsClean="yes"
 AS="N"
><t
 p="183.13 1678.36"
 BoundingBox="183.13 1669.84 198.15 1678.46"
 LabelJustification="Left"
 LabelAlignment="Left"
><s font="3" size="10" color="0" face="96">OH</s></t></n><b
 id="766"
 Z="2136"
 B="755"
 E="756"
 BS="N"
/><b
 id="767"
 Z="2137"
 B="756"
 E="757"
 BS="N"
/><b
 id="768"
 Z="2138"
 B="757"
 E="758"
 Order="2"
 BS="N"
 BondCircularOrdering="767 0 769 770"
/><b
 id="769"
 Z="2139"
 B="758"
 E="759"
 BS="N"
/><b
 id="770"
 Z="2140"
 B="758"
 E="760"
 BS="N"
/><b
 id="771"
 Z="2141"
 B="760"
 E="761"
 BS="N"
/><b
 id="772"
 Z="2142"
 B="760"
 E="762"
 Order="2"
 BS="N"
 BondCircularOrdering="770 771 0 773"
/><b
 id="773"
 Z="2143"
 B="762"
 E="763"
 BS="N"
/><b
 id="774"
 Z="2144"
 B="756"
 E="763"
 Order="2"
 BS="N"
 BondCircularOrdering="766 767 773 0"
/><b
 id="33"
 Z="2145"
 B="755"
 E="764"
 Order="2"
 BS="N"
/><b
 id="775"
 Z="2146"
 B="755"
 E="765"
 BS="N"
/></fragment></group><group
 id="1388"
 BoundingBox="15.52 2255.89 215.15 2284.20"
 Z="2810"
><fragment
 id="1389"
 BoundingBox="15.52 2255.89 215.15 2284.20"
 Z="2772"
><n
 id="1390"
 p="189.98 2272.24"
 Z="2770"
 AS="N"
/><n
 id="1391"
 p="179.82 2278.10"
 Z="2771"
 AS="N"
/><n
 id="1392"
 p="169.67 2272.24"
 Z="2773"
 AS="N"
/><n
 id="1393"
 p="159.51 2278.10"
 Z="2774"
 AS="N"
/><n
 id="1394"
 p="149.36 2272.24"
 Z="2775"
 AS="N"
/><n
 id="1395"
 p="139.20 2278.10"
 Z="2776"
 AS="N"
/><n
 id="1396"
 p="129.05 2272.24"
 Z="2777"
 AS="N"
/><n
 id="1397"
 p="118.89 2278.10"
 Z="2778"
 AS="N"
/><n
 id="1398"
 p="108.74 2272.24"
 Z="2779"
 AS="N"
/><n
 id="1399"
 p="97.01 2272.24"
 Z="2780"
 AS="N"
/><n
 id="1400"
 p="86.86 2278.10"
 Z="2781"
 AS="N"
/><n
 id="1401"
 p="76.70 2272.24"
 Z="2782"
 AS="N"
/><n
 id="1402"
 p="66.55 2278.10"
 Z="2783"
 AS="N"
/><n
 id="1403"
 p="56.39 2272.24"
 Z="2784"
 AS="N"
/><n
 id="1404"
 p="46.24 2278.10"
 Z="2785"
 AS="N"
/><n
 id="1405"
 p="36.08 2272.24"
 Z="2786"
 AS="N"
/><n
 id="1406"
 p="25.92 2278.10"
 Z="2787"
 AS="N"
/><n
 id="1407"
 p="15.77 2272.24"
 Z="2788"
 AS="N"
/><n
 id="1408"
 p="189.98 2260.51"
 Z="2789"
 Element="8"
 NumHydrogens="0"
 NeedsClean="yes"
 AS="N"
><t
 p="186.08 2264.41"
 BoundingBox="186.08 2255.89 193.88 2264.51"
 LabelJustification="Left"
><s font="3" size="10" color="0" face="96">O</s></t></n><n
 id="1409"
 p="200.14 2278.10"
 Z="2790"
 Element="7"
 NumHydrogens="2"
 NeedsClean="yes"
 AS="N"
><t
 p="196.54 2282"
 BoundingBox="196.54 2273.66 215.15 2284.20"
 LabelJustification="Left"
 LabelAlignment="Left"
><s font="3" size="10" color="0" face="96">NH2</s></t></n><b
 id="1410"
 Z="2791"
 B="1390"
 E="1391"
 BS="N"
/><b
 id="1411"
 Z="2792"
 B="1391"
 E="1392"
 BS="N"
/><b
 id="1412"
 Z="2793"
 B="1392"
 E="1393"
 BS="N"
/><b
 id="1413"
 Z="2794"
 B="1393"
 E="1394"
 BS="N"
/><b
 id="1414"
 Z="2795"
 B="1394"
 E="1395"
 BS="N"
/><b
 id="1415"
 Z="2796"
 B="1395"
 E="1396"
 BS="N"
/><b
 id="1416"
 Z="2797"
 B="1396"
 E="1397"
 BS="N"
/><b
 id="1417"
 Z="2798"
 B="1397"
 E="1398"
 BS="N"
/><b
 id="1418"
 Z="2799"
 B="1398"
 E="1399"
 Order="2"
 BS="Z"
 BondCircularOrdering="1417 0 0 1419"
/><b
 id="1419"
 Z="2800"
 B="1399"
 E="1400"
 BS="N"
/><b
 id="1420"
 Z="2801"
 B="1400"
 E="1401"
 BS="N"
/><b
 id="1421"
 Z="2802"
 B="1401"
 E="1402"
 BS="N"
/><b
 id="1422"
 Z="2803"
 B="1402"
 E="1403"
 BS="N"
/><b
 id="1423"
 Z="2804"
 B="1403"
 E="1404"
 BS="N"
/><b
 id="1424"
 Z="2805"
 B="1404"
 E="1405"
 BS="N"
/><b
 id="1425"
 Z="2806"
 B="1405"
 E="1406"
 BS="N"
/><b
 id="1426"
 Z="2807"
 B="1406"
 E="1407"
 BS="N"
/><b
 id="1427"
 Z="2808"
 B="1390"
 E="1408"
 Order="2"
 BS="N"
/><b
 id="1428"
 Z="2809"
 B="1390"
 E="1409"
 BS="N"
/></fragment></group><fragment
 id="604"
 BoundingBox="45.71 1196.52 232.38 1334.07"
 Z="1976"
><n
 id="605"
 p="102.79 1288.97"
 Z="1974"
 Geometry="Tetrahedral"
 AS="S"
 BondOrdering="660 665 666 240"
/><n
 id="606"
 p="102.79 1308.64"
 Z="1975"
 Geometry="Tetrahedral"
 AS="S"
 BondOrdering="660 661 669 672"
/><n
 id="607"
 p="119.82 1318.48"
 Z="1977"
 AS="N"
/><n
 id="608"
 p="136.85 1308.64"
 Z="1978"
 AS="N"
/><n
 id="609"
 p="136.85 1288.97"
 Z="1979"
 Geometry="Tetrahedral"
 AS="R"
 BondOrdering="663 664 242 674"
/><n
 id="610"
 p="119.82 1279.14"
 Z="1980"
 Geometry="Tetrahedral"
 AS="R"
 BondOrdering="665 664 673 678"
/><n
 id="611"
 p="84.07 1282.89"
 Z="1987"
 Geometry="Tetrahedral"
 AS="R"
 BondOrdering="666 667 236 0"
/><n
 id="612"
 p="72.51 1298.81"
 Z="1988"
 AS="N"
/><n
 id="613"
 p="84.07 1314.72"
 Z="1989"
 AS="N"
/><n
 id="614"
 p="69.46 1327.89"
 Z="1994"
 AS="N"
/><n
 id="615"
 p="88.17 1333.97"
 Z="1996"
 AS="N"
/><n
 id="616"
 p="100.73 1328.21"
 Z="1998"
 Element="1"
 NumHydrogens="0"
 NeedsClean="yes"
 AS="N"
><t
 p="97.13 1332.11"
 BoundingBox="97.13 1323.77 104.35 1332.11"
 LabelJustification="Left"
><s font="3" size="10" color="0" face="96">H</s></t></n><n
 id="134"
 p="107.17 1264.07"
 Z="2000"
 Element="1"
 NumHydrogens="0"
 NeedsClean="yes"
 AS="N"
><t
 p="103.57 1267.97"
 BoundingBox="103.57 1259.63 110.79 1267.97"
 LabelJustification="Left"
><s font="3" size="10" color="0" face="96">H</s></t></n><n
 id="136"
 p="153.89 1279.14"
 Z="2002"
 Geometry="Tetrahedral"
 AS="S"
 BondOrdering="674 675 679 693"
/><n
 id="138"
 p="153.89 1259.47"
 Z="2003"
 Geometry="Tetrahedral"
 AS="R"
 BondOrdering="675 676 689 683"
/><n
 id="140"
 p="136.85 1249.63"
 Z="2004"
 AS="N"
/><n
 id="142"
 p="119.82 1259.47"
 Z="2005"
 AS="N"
/><n
 id="617"
 p="170.93 1288.97"
 Z="2011"
 AS="N"
/><n
 id="618"
 p="187.96 1279.14"
 Z="2012"
 AS="N"
/><n
 id="619"
 p="187.96 1259.47"
 Z="2013"
 Geometry="Tetrahedral"
 AS="S"
 BondOrdering="681 682 690 684"
/><n
 id="620"
 p="170.93 1249.63"
 Z="2014"
 Geometry="Tetrahedral"
 AS="R"
 BondOrdering="683 682 694 687"
/><n
 id="621"
 p="202.58 1246.30"
 Z="2020"
 AS="N"
/><n
 id="622"
 p="194.58 1228.33"
 Z="2021"
 AS="N"
/><n
 id="623"
 p="175.01 1230.39"
 Z="2022"
 Geometry="Tetrahedral"
 AS="R"
 BondOrdering="687 686 688 0"
/><n
 id="624"
 p="161.85 1215.77"
 Z="2027"
 AS="N"
/><n
 id="625"
 p="147.17 1240.98"
 Z="2029"
 Element="1"
 NumHydrogens="0"
 NeedsClean="yes"
 AS="N"
><t
 p="143.57 1244.88"
 BoundingBox="143.57 1236.54 150.79 1244.88"
 LabelJustification="Left"
><s font="3" size="10" color="0" face="96">H</s></t></n><n
 id="626"
 p="78 1264.19"
 Z="2031"
 NodeType="Nickname"
 NeedsClean="yes"
 AS="N"
><fragment
 id="2086"
><n
 id="628"
 p="78 1264.19"
 Z="1951"
/><n
 id="629"
 p="58.72 1260.09"
 Z="1952"
 Element="8"
 NumHydrogens="0"
 NeedsClean="yes"
><t
 p="54.82 1263.99"
 BoundingBox="54.82 1255.47 62.62 1264.09"
 LabelJustification="Left"
><s font="3" size="10" color="0" face="96">O</s></t></n><n
 id="630"
 p="91.18 1249.54"
 Z="1953"
 Element="8"
 NumHydrogens="0"
 NeedsClean="yes"
><t
 p="87.28 1253.44"
 BoundingBox="87.28 1244.92 95.08 1253.54"
 LabelJustification="Left"
><s font="3" size="10" color="0" face="96">O</s></t></n><n
 id="631"
 p="85.09 1230.80"
 Z="1954"
/><n
 id="632"
 p="84.09 1282.93"
 Z="1955"
 NodeType="ExternalConnectionPoint"
 ExternalConnectionNum="1"
/><b
 id="633"
 Z="1956"
 B="630"
 E="631"
/><b
 id="634"
 Z="1957"
 B="628"
 E="629"
 Order="2"
/><b
 id="635"
 Z="1958"
 B="628"
 E="630"
/><b
 id="636"
 Z="1959"
 B="632"
 E="628"
 Display="WedgeBegin"
/></fragment><t
 p="87.15 1268.09"
 BoundingBox="45.71 1259.57 87.15 1270.39"
 LabelJustification="Right"
 Justification="Right"
 LabelAlignment="Right"
><s font="3" size="10" color="0" face="96">COOCH3</s></t></n><n
 id="637"
 p="94.16 1271.30"
 Z="2033"
 AS="N"
/><n
 id="638"
 p="149.50 1304.04"
 Z="2035"
 AS="N"
/><n
 id="639"
 p="205.94 1267.47"
 Z="2037"
 NodeType="Fragment"
 NeedsClean="yes"
 AS="N"
><fragment
 id="2087"
><n
 id="641"
 p="205.94 1267.47"
 Z="1960"
/><n
 id="642"
 p="221.88 1255.89"
 Z="1961"
 Element="8"
 NumHydrogens="0"
 NeedsClean="yes"
><t
 p="217.98 1259.79"
 BoundingBox="217.98 1251.27 225.78 1259.89"
 LabelJustification="Left"
><s font="3" size="10" color="0" face="96">O</s></t></n><n
 id="643"
 p="207.99 1287.07"
 Z="1962"
 Element="8"
 NumHydrogens="1"
 NeedsClean="yes"
><t
 p="204.09 1290.97"
 BoundingBox="204.09 1282.45 219.11 1291.07"
 LabelJustification="Left"
 LabelAlignment="Left"
><s font="3" size="10" color="0" face="96">OH</s></t></n><n
 id="644"
 p="187.93 1259.45"
 Z="1963"
 NodeType="ExternalConnectionPoint"
 ExternalConnectionNum="1"
/><b
 id="645"
 Z="1964"
 B="641"
 E="642"
 Order="2"
/><b
 id="646"
 Z="1965"
 B="641"
 E="643"
/><b
 id="647"
 Z="1966"
 B="644"
 E="641"
 Display="WedgeBegin"
/></fragment><t
 p="202.34 1271.37"
 BoundingBox="202.34 1262.85 232.38 1271.47"
 LabelJustification="Left"
 LabelAlignment="Left"
><s font="3" size="10" color="0" face="96">COOH</s></t></n><n
 id="648"
 p="142.61 1219.86"
 Z="2039"
 AS="N"
/><n
 id="649"
 p="167.93 1197.06"
 Z="2041"
 AS="N"
/><n
 id="650"
 p="160.62 1297.62"
 Z="2043"
 NodeType="Fragment"
 NeedsClean="yes"
 AS="N"
><fragment
 id="2088"
><n
 id="652"
 p="160.62 1297.62"
 Z="1967"
/><n
 id="653"
 p="180.03 1301.04"
 Z="1968"
 Element="8"
 NumHydrogens="0"
 NeedsClean="yes"
><t
 p="176.13 1304.94"
 BoundingBox="176.13 1296.42 183.93 1305.04"
 LabelJustification="Left"
><s font="3" size="10" color="0" face="96">O</s></t></n><n
 id="654"
 p="147.95 1312.71"
 Z="1969"
 Element="8"
 NumHydrogens="1"
 NeedsClean="yes"
><t
 p="151.85 1316.61"
 BoundingBox="136.83 1308.09 151.85 1316.71"
 LabelJustification="Right"
 Justification="Right"
 LabelAlignment="Right"
><s font="3" size="10" color="0" face="96">OH</s></t></n><n
 id="655"
 p="153.88 1279.10"
 Z="1970"
 NodeType="ExternalConnectionPoint"
 ExternalConnectionNum="1"
/><b
 id="656"
 Z="1971"
 B="652"
 E="653"
 Order="2"
/><b
 id="657"
 Z="1972"
 B="652"
 E="654"
/><b
 id="658"
 Z="1973"
 B="655"
 E="652"
 Display="WedgedHashBegin"
/></fragment><t
 p="157.02 1301.52"
 BoundingBox="157.02 1293 187.06 1301.62"
 LabelJustification="Left"
 LabelAlignment="Left"
><s font="3" size="10" color="0" face="96">COOH</s></t></n><n
 id="659"
 p="159.93 1233.32"
 Z="2045"
 Element="1"
 NumHydrogens="0"
 NeedsClean="yes"
 AS="N"
><t
 p="156.33 1237.22"
 BoundingBox="156.33 1228.88 163.55 1237.22"
 LabelJustification="Left"
><s font="3" size="10" color="0" face="96">H</s></t></n><b
 id="660"
 Z="1981"
 B="605"
 E="606"
 BS="N"
/><b
 id="661"
 Z="1982"
 B="606"
 E="607"
 BS="N"
/><b
 id="662"
 Z="1983"
 B="607"
 E="608"
 BS="N"
/><b
 id="663"
 Z="1984"
 B="608"
 E="609"
 BS="N"
/><b
 id="664"
 Z="1985"
 B="609"
 E="610"
 BS="N"
/><b
 id="665"
 Z="1986"
 B="610"
 E="605"
 BS="N"
/><b
 id="666"
 Z="1990"
 B="605"
 E="611"
 BS="N"
/><b
 id="667"
 Z="1991"
 B="611"
 E="612"
 BS="N"
/><b
 id="668"
 Z="1992"
 B="612"
 E="613"
 BS="N"
/><b
 id="669"
 Z="1993"
 B="613"
 E="606"
 BS="N"
/><b
 id="670"
 Z="1995"
 B="613"
 E="614"
 BS="N"
/><b
 id="671"
 Z="1997"
 B="613"
 E="615"
 BS="N"
/><b
 id="672"
 Z="1999"
 B="606"
 E="616"
 Display="WedgedHashBegin"
 BS="N"
/><b
 id="673"
 Z="2001"
 B="610"
 E="134"
 Display="WedgedHashBegin"
 BS="N"
/><b
 id="674"
 Z="2006"
 B="609"
 E="136"
 BS="N"
/><b
 id="675"
 Z="2007"
 B="136"
 E="138"
 BS="N"
/><b
 id="676"
 Z="2008"
 B="138"
 E="140"
 BS="N"
/><b
 id="677"
 Z="2009"
 B="140"
 E="142"
 BS="N"
/><b
 id="678"
 Z="2010"
 B="142"
 E="610"
 BS="N"
/><b
 id="679"
 Z="2015"
 B="136"
 E="617"
 BS="N"
/><b
 id="680"
 Z="2016"
 B="617"
 E="618"
 BS="N"
/><b
 id="681"
 Z="2017"
 B="618"
 E="619"
 BS="N"
/><b
 id="682"
 Z="2018"
 B="619"
 E="620"
 BS="N"
/><b
 id="683"
 Z="2019"
 B="620"
 E="138"
 BS="N"
/><b
 id="684"
 Z="2023"
 B="619"
 E="621"
 BS="N"
/><b
 id="685"
 Z="2024"
 B="621"
 E="622"
 BS="N"
/><b
 id="686"
 Z="2025"
 B="622"
 E="623"
 BS="N"
/><b
 id="687"
 Z="2026"
 B="623"
 E="620"
 BS="N"
/><b
 id="688"
 Z="2028"
 B="623"
 E="624"
 Display="WedgedHashBegin"
 BS="N"
/><b
 id="689"
 Z="2030"
 B="138"
 E="625"
 Display="WedgeBegin"
 BS="N"
/><b
 id="236"
 Z="2032"
 B="611"
 E="626"
 Display="WedgeBegin"
 BS="N"
/><b
 id="240"
 Z="2034"
 B="605"
 E="637"
 Display="WedgeBegin"
 BS="N"
/><b
 id="242"
 Z="2036"
 B="609"
 E="638"
 Display="WedgeBegin"
 BS="N"
/><b
 id="690"
 Z="2038"
 B="619"
 E="639"
 Display="WedgeBegin"
 BS="N"
/><b
 id="691"
 Z="2040"
 B="624"
 E="648"
 BS="N"
/><b
 id="692"
 Z="2042"
 B="624"
 E="649"
 Order="2"
 BS="N"
/><b
 id="693"
 Z="2044"
 B="136"
 E="650"
 Display="WedgedHashBegin"
 BS="N"
/><b
 id="694"
 Z="2046"
 B="620"
 E="659"
 Display="WedgedHashBegin"
 BS="N"
/></fragment><fragment
 id="779"
 BoundingBox="283.25 1555.76 478.46 1759.62"
 Z="2151"
><n
 id="780"
 p="332.08 1618.95"
 Z="2149"
 AS="N"
/><n
 id="781"
 p="332.08 1638.48"
 Z="2150"
 AS="N"
/><n
 id="782"
 p="348.98 1648.24"
 Z="2152"
 AS="N"
/><n
 id="783"
 p="365.89 1638.48"
 Z="2153"
 AS="N"
/><n
 id="784"
 p="365.89 1618.95"
 Z="2154"
 AS="N"
/><n
 id="785"
 p="348.98 1609.19"
 Z="2155"
 AS="N"
/><n
 id="786"
 p="382.80 1648.24"
 Z="2162"
 AS="N"
/><n
 id="787"
 p="399.71 1638.48"
 Z="2163"
 AS="N"
/><n
 id="788"
 p="399.71 1618.95"
 Z="2164"
 AS="N"
/><n
 id="789"
 p="382.80 1609.19"
 Z="2165"
 Element="8"
 NumHydrogens="0"
 NeedsClean="yes"
 AS="N"
><t
 p="378.90 1613.09"
 BoundingBox="378.90 1604.57 386.70 1613.19"
 LabelJustification="Left"
><s font="3" size="10" color="0" face="96">O</s></t></n><n
 id="790"
 p="315.17 1609.19"
 Z="2171"
 Element="8"
 NumHydrogens="1"
 NeedsClean="yes"
 AS="N"
><t
 p="319.07 1613.09"
 BoundingBox="304.05 1604.57 319.07 1613.19"
 LabelJustification="Right"
 Justification="Right"
 LabelAlignment="Right"
><s font="3" size="10" color="0" face="96">OH</s></t></n><n
 id="791"
 p="348.98 1667.76"
 Z="2173"
 Element="8"
 NumHydrogens="1"
 NeedsClean="yes"
 AS="N"
><t
 p="345.08 1671.66"
 BoundingBox="345.08 1663.14 360.10 1671.76"
 LabelJustification="Left"
 LabelAlignment="Left"
><s font="3" size="10" color="0" face="96">OH</s></t></n><n
 id="792"
 p="382.80 1667.76"
 Z="2175"
 Element="8"
 NumHydrogens="0"
 NeedsClean="yes"
 AS="N"
><t
 p="378.90 1671.66"
 BoundingBox="378.90 1663.14 386.70 1671.76"
 LabelJustification="Left"
 LabelAlignment="Left"
><s font="3" size="10" color="0" face="96">O</s></t></n><n
 id="793"
 p="416.62 1609.19"
 Z="2177"
 AS="N"
/><n
 id="794"
 p="416.62 1648.24"
 Z="2179"
 Element="8"
 NumHydrogens="0"
 NeedsClean="yes"
 AS="N"
><t
 p="412.72 1652.14"
 BoundingBox="412.72 1643.62 420.52 1652.24"
 LabelJustification="Left"
 LabelAlignment="Below"
><s font="3" size="10" color="0" face="96">O</s></t></n><n
 id="795"
 p="416.62 1589.67"
 Z="2181"
 AS="N"
/><n
 id="796"
 p="433.52 1579.91"
 Z="2182"
 AS="N"
/><n
 id="797"
 p="450.43 1589.67"
 Z="2183"
 AS="N"
/><n
 id="798"
 p="450.43 1609.19"
 Z="2184"
 AS="N"
/><n
 id="799"
 p="433.52 1618.95"
 Z="2185"
 AS="N"
/><n
 id="800"
 p="467.34 1579.91"
 Z="2192"
 Element="8"
 NumHydrogens="1"
 NeedsClean="yes"
 AS="N"
><t
 p="463.44 1583.81"
 BoundingBox="463.44 1575.29 478.46 1583.91"
 LabelJustification="Left"
 LabelAlignment="Left"
><s font="3" size="10" color="0" face="96">OH</s></t></n><n
 id="801"
 p="433.52 1560.38"
 Z="2194"
 Element="8"
 NumHydrogens="1"
 NeedsClean="yes"
 AS="N"
><t
 p="429.62 1564.28"
 BoundingBox="429.62 1555.76 444.64 1564.38"
 LabelJustification="Left"
 LabelAlignment="Left"
><s font="3" size="10" color="0" face="96">OH</s></t></n><n
 id="802"
 p="416.62 1667.76"
 Z="2222"
 Geometry="Tetrahedral"
 AS="R"
 BondOrdering="846 847 852 0"
/><n
 id="803"
 p="399.71 1677.53"
 Z="2224"
 Element="8"
 NumHydrogens="0"
 NeedsClean="yes"
 AS="N"
><t
 p="395.81 1681.43"
 BoundingBox="395.81 1672.91 403.61 1681.53"
 LabelJustification="Left"
><s font="3" size="10" color="0" face="96">O</s></t></n><n
 id="804"
 p="399.71 1697.05"
 Z="2225"
 Geometry="Tetrahedral"
 AS="S"
 BondOrdering="848 849 0 856"
/><n
 id="805"
 p="416.62 1706.81"
 Z="2226"
 Geometry="Tetrahedral"
 AS="R"
 BondOrdering="849 850 854 0"
/><n
 id="806"
 p="433.52 1697.05"
 Z="2227"
 Geometry="Tetrahedral"
 AS="R"
 BondOrdering="850 851 0 855"
/><n
 id="807"
 p="433.52 1677.53"
 Z="2228"
 Geometry="Tetrahedral"
 AS="S"
 BondOrdering="852 851 0 853"
/><n
 id="480"
 p="450.43 1667.76"
 Z="2235"
 Element="8"
 NumHydrogens="1"
 NeedsClean="yes"
 AS="N"
><t
 p="446.53 1671.66"
 BoundingBox="446.53 1663.14 461.55 1671.76"
 LabelJustification="Left"
 LabelAlignment="Left"
><s font="3" size="10" color="0" face="96">OH</s></t></n><n
 id="808"
 p="416.62 1726.34"
 Z="2237"
 Element="8"
 NumHydrogens="1"
 NeedsClean="yes"
 AS="N"
><t
 p="412.72 1730.24"
 BoundingBox="412.72 1721.72 427.74 1730.34"
 LabelJustification="Left"
 LabelAlignment="Left"
><s font="3" size="10" color="0" face="96">OH</s></t></n><n
 id="809"
 p="450.43 1706.81"
 Z="2239"
 Element="8"
 NumHydrogens="1"
 NeedsClean="yes"
 AS="N"
><t
 p="446.53 1710.71"
 BoundingBox="446.53 1702.19 461.55 1710.81"
 LabelJustification="Left"
 LabelAlignment="Left"
><s font="3" size="10" color="0" face="96">OH</s></t></n><n
 id="810"
 p="382.80 1706.81"
 Z="2241"
 AS="N"
/><n
 id="811"
 p="365.89 1697.05"
 Z="2243"
 Element="8"
 NumHydrogens="0"
 NeedsClean="yes"
 AS="N"
><t
 p="361.99 1700.95"
 BoundingBox="361.99 1692.43 369.79 1701.05"
 LabelJustification="Left"
 LabelAlignment="Right"
><s font="3" size="10" color="0" face="96">O</s></t></n><n
 id="812"
 p="348.98 1706.81"
 Z="2245"
 Geometry="Tetrahedral"
 AS="S"
 BondOrdering="858 859 864 0"
/><n
 id="813"
 p="332.08 1697.05"
 Z="2247"
 Element="8"
 NumHydrogens="0"
 NeedsClean="yes"
 AS="N"
><t
 p="328.18 1700.95"
 BoundingBox="328.18 1692.43 335.98 1701.05"
 LabelJustification="Left"
><s font="3" size="10" color="0" face="96">O</s></t></n><n
 id="814"
 p="315.17 1706.81"
 Z="2248"
 Geometry="Tetrahedral"
 AS="R"
 BondOrdering="860 861 865 0"
/><n
 id="815"
 p="315.17 1726.34"
 Z="2249"
 Geometry="Tetrahedral"
 AS="S"
 BondOrdering="861 862 0 868"
/><n
 id="816"
 p="332.08 1736.10"
 Z="2250"
 Geometry="Tetrahedral"
 AS="S"
 BondOrdering="862 863 867 0"
/><n
 id="817"
 p="348.98 1726.34"
 Z="2251"
 Geometry="Tetrahedral"
 AS="S"
 BondOrdering="864 863 0 866"
/><n
 id="818"
 p="298.26 1697.05"
 Z="2258"
 NumHydrogens="3"
 NeedsClean="yes"
 AS="N"
><t
 p="301.86 1700.95"
 BoundingBox="283.25 1692.43 301.86 1703.25"
 LabelJustification="Right"
 Justification="Right"
 LabelAlignment="Right"
><s font="3" size="10" color="0" face="96">CH3</s></t></n><n
 id="819"
 p="365.89 1736.10"
 Z="2260"
 Element="8"
 NumHydrogens="1"
 NeedsClean="yes"
 AS="N"
><t
 p="361.99 1740"
 BoundingBox="361.99 1731.48 377.01 1740.10"
 LabelJustification="Left"
 LabelAlignment="Left"
><s font="3" size="10" color="0" face="96">OH</s></t></n><n
 id="820"
 p="332.08 1755.62"
 Z="2262"
 Element="8"
 NumHydrogens="1"
 NeedsClean="yes"
 AS="N"
><t
 p="328.18 1759.52"
 BoundingBox="328.18 1751 343.20 1759.62"
 LabelJustification="Left"
 LabelAlignment="Left"
><s font="3" size="10" color="0" face="96">OH</s></t></n><n
 id="821"
 p="298.26 1736.10"
 Z="2264"
 Element="8"
 NumHydrogens="1"
 NeedsClean="yes"
 AS="N"
><t
 p="302.16 1740"
 BoundingBox="287.14 1731.48 302.16 1740.10"
 LabelJustification="Right"
 Justification="Right"
 LabelAlignment="Right"
><s font="3" size="10" color="0" face="96">OH</s></t></n><b
 id="822"
 Z="2156"
 B="780"
 E="781"
 BS="N"
/><b
 id="823"
 Z="2157"
 B="781"
 E="782"
 Order="2"
 BS="N"
 BondCircularOrdering="822 0 834 824"
/><b
 id="824"
 Z="2158"
 B="782"
 E="783"
 BS="N"
/><b
 id="825"
 Z="2159"
 B="783"
 E="784"
 Order="2"
 BS="N"
 BondCircularOrdering="824 828 832 826"
/><b
 id="826"
 Z="2160"
 B="784"
 E="785"
 BS="N"
/><b
 id="827"
 Z="2161"
 B="785"
 E="780"
 Order="2"
 BS="N"
 BondCircularOrdering="826 0 833 822"
/><b
 id="828"
 Z="2166"
 B="783"
 E="786"
 BS="N"
/><b
 id="829"
 Z="2167"
 B="786"
 E="787"
 BS="N"
/><b
 id="830"
 Z="2168"
 B="787"
 E="788"
 Order="2"
 BS="N"
 BondCircularOrdering="829 837 836 831"
/><b
 id="831"
 Z="2169"
 B="788"
 E="789"
 BS="N"
/><b
 id="832"
 Z="2170"
 B="789"
 E="784"
 BS="N"
/><b
 id="833"
 Z="2172"
 B="780"
 E="790"
 BS="N"
/><b
 id="834"
 Z="2174"
 B="782"
 E="791"
 BS="N"
/><b
 id="835"
 Z="2176"
 B="786"
 E="792"
 Order="2"
 BS="N"
/><b
 id="836"
 Z="2178"
 B="788"
 E="793"
 BS="N"
/><b
 id="837"
 Z="2180"
 B="787"
 E="794"
 BS="N"
/><b
 id="838"
 Z="2186"
 B="793"
 E="795"
 Order="2"
 BS="N"
 BondCircularOrdering="836 843 839 0"
/><b
 id="839"
 Z="2187"
 B="795"
 E="796"
 BS="N"
/><b
 id="840"
 Z="2188"
 B="796"
 E="797"
 Order="2"
 BS="N"
 BondCircularOrdering="845 839 841 844"
/><b
 id="841"
 Z="2189"
 B="797"
 E="798"
 BS="N"
/><b
 id="842"
 Z="2190"
 B="798"
 E="799"
 Order="2"
 BS="N"
 BondCircularOrdering="0 841 843 0"
/><b
 id="843"
 Z="2191"
 B="799"
 E="793"
 BS="N"
/><b
 id="844"
 Z="2193"
 B="797"
 E="800"
 BS="N"
/><b
 id="845"
 Z="2195"
 B="796"
 E="801"
 BS="N"
/><b
 id="846"
 Z="2223"
 B="794"
 E="802"
 Display="WedgedHashEnd"
 BS="N"
/><b
 id="847"
 Z="2229"
 B="802"
 E="803"
 BS="N"
/><b
 id="848"
 Z="2230"
 B="803"
 E="804"
 BS="N"
/><b
 id="849"
 Z="2231"
 B="804"
 E="805"
 BS="N"
/><b
 id="850"
 Z="2232"
 B="805"
 E="806"
 BS="N"
/><b
 id="851"
 Z="2233"
 B="806"
 E="807"
 BS="N"
/><b
 id="852"
 Z="2234"
 B="807"
 E="802"
 BS="N"
/><b
 id="853"
 Z="2236"
 B="807"
 E="480"
 Display="WedgeBegin"
 BS="N"
/><b
 id="854"
 Z="2238"
 B="805"
 E="808"
 Display="WedgeBegin"
 BS="N"
/><b
 id="855"
 Z="2240"
 B="806"
 E="809"
 Display="WedgedHashBegin"
 BS="N"
/><b
 id="856"
 Z="2242"
 B="804"
 E="810"
 Display="WedgedHashBegin"
 BS="N"
/><b
 id="857"
 Z="2244"
 B="810"
 E="811"
 BS="N"
/><b
 id="858"
 Z="2246"
 B="811"
 E="812"
 Display="WedgedHashEnd"
 BS="N"
/><b
 id="859"
 Z="2252"
 B="812"
 E="813"
 BS="N"
/><b
 id="860"
 Z="2253"
 B="813"
 E="814"
 BS="N"
/><b
 id="861"
 Z="2254"
 B="814"
 E="815"
 BS="N"
/><b
 id="862"
 Z="2255"
 B="815"
 E="816"
 BS="N"
/><b
 id="863"
 Z="2256"
 B="816"
 E="817"
 BS="N"
/><b
 id="864"
 Z="2257"
 B="817"
 E="812"
 BS="N"
/><b
 id="865"
 Z="2259"
 B="814"
 E="818"
 Display="WedgeBegin"
 BS="N"
/><b
 id="866"
 Z="2261"
 B="817"
 E="819"
 Display="WedgeBegin"
 BS="N"
/><b
 id="867"
 Z="2263"
 B="816"
 E="820"
 Display="WedgeBegin"
 BS="N"
/><b
 id="868"
 Z="2265"
 B="815"
 E="821"
 Display="WedgedHashBegin"
 BS="N"
/></fragment><fragment
 id="869"
 BoundingBox="487.52 1688.98 487.57 1689.03"
 Z="2206"
><n
 id="870"
 p="487.57 1689.03"
 Z="2207"
 Warning="This unlabeled atom is connected to no bonds, and may appear to be invisible."
 AS="N"
/></fragment><fragment
 id="871"
 BoundingBox="469.01 1685.94 469.06 1685.99"
 Z="2210"
><n
 id="399"
 p="469.06 1685.99"
 Z="2209"
 Warning="This unlabeled atom is connected to no bonds, and may appear to be invisible."
 AS="N"
/></fragment><fragment
 id="872"
 BoundingBox="459.62 1672.48 459.67 1672.53"
 Z="2211"
><n
 id="873"
 p="459.67 1672.53"
 Z="2205"
 Warning="This unlabeled atom is connected to no bonds, and may appear to be invisible."
 AS="N"
/></fragment><fragment
 id="874"
 BoundingBox="440.76 1677.53 440.81 1677.58"
 Z="2212"
><n
 id="875"
 p="440.81 1677.58"
 Z="2208"
 Warning="This unlabeled atom is connected to no bonds, and may appear to be invisible."
 AS="N"
/></fragment><fragment
 id="876"
 BoundingBox="7.52 1887.91 7.57 1887.96"
 Z="2213"
><n
 id="355"
 p="7.57 1887.96"
 Z="2203"
 Warning="This unlabeled atom is connected to no bonds, and may appear to be invisible."
 AS="N"
/></fragment><fragment
 id="877"
 BoundingBox="7.52 1907.43 7.57 1907.48"
 Z="2214"
><n
 id="878"
 p="7.57 1907.48"
 Z="2204"
 Warning="This unlabeled atom is connected to no bonds, and may appear to be invisible."
 AS="N"
/></fragment><fragment
 id="879"
 BoundingBox="474.45 1621.69 474.50 1621.74"
 Z="2215"
><n
 id="880"
 p="474.50 1621.74"
 Z="2198"
 Warning="This unlabeled atom is connected to no bonds, and may appear to be invisible."
 AS="N"
/></fragment><fragment
 id="881"
 BoundingBox="436.73 1621.69 436.78 1621.74"
 Z="2216"
><n
 id="882"
 p="436.78 1621.74"
 Z="2197"
 Warning="This unlabeled atom is connected to no bonds, and may appear to be invisible."
 AS="N"
/></fragment><fragment
 id="883"
 BoundingBox="445.83 1633.55 445.88 1633.60"
 Z="2217"
><n
 id="884"
 p="445.88 1633.60"
 Z="2200"
 Warning="This unlabeled atom is connected to no bonds, and may appear to be invisible."
 AS="N"
/></fragment><fragment
 id="885"
 BoundingBox="0.86 1866.95 0.91 1867"
 Z="2218"
><n
 id="886"
 p="0.91 1867"
 Z="2199"
 Warning="This unlabeled atom is connected to no bonds, and may appear to be invisible."
 AS="N"
/></fragment><fragment
 id="887"
 BoundingBox="484.22 1638.60 484.27 1638.65"
 Z="2219"
><n
 id="888"
 p="484.27 1638.65"
 Z="2202"
 Warning="This unlabeled atom is connected to no bonds, and may appear to be invisible."
 AS="N"
/></fragment><fragment
 id="889"
 BoundingBox="464.69 1638.60 464.74 1638.65"
 Z="2220"
><n
 id="890"
 p="464.74 1638.65"
 Z="2201"
 Warning="This unlabeled atom is connected to no bonds, and may appear to be invisible."
 AS="N"
/></fragment><fragment
 id="891"
 BoundingBox="426.97 1638.60 427.02 1638.65"
 Z="2221"
><n
 id="892"
 p="427.02 1638.65"
 Z="2196"
 Warning="This unlabeled atom is connected to no bonds, and may appear to be invisible."
 AS="N"
/></fragment><fragment
 id="894"
 BoundingBox="9.95 1816.64 270.40 1997.60"
 Z="2267"
><n
 id="895"
 p="82.17 1958.53"
 Z="2268"
 Geometry="Tetrahedral"
 AS="R"
 BondOrdering="968 977 987 0"
 AtomNumber="0"
/><n
 id="896"
 p="106.56 1916.34"
 Z="2269"
 Geometry="Tetrahedral"
 AS="R"
 BondOrdering="963 982 0 983"
 AtomNumber="1"
/><n
 id="897"
 p="179.29 1873.56"
 Z="2270"
 Geometry="Tetrahedral"
 AS="S"
 BondOrdering="969 964 1043 1023"
 AtomNumber="2"
/><n
 id="7"
 p="213.21 1859.53"
 Z="2271"
 Geometry="Tetrahedral"
 AS="S"
 BondOrdering="1045 985 965 1010"
 AtomNumber="3"
/><n
 id="898"
 p="232.97 1845.29"
 Z="2272"
 Geometry="Tetrahedral"
 AS="R"
 BondOrdering="966 1046 1047 1003"
 AtomNumber="4"
/><n
 id="9"
 p="155.01 1873.71"
 Z="2273"
 AS="u"
 AtomNumber="5"
/><n
 id="899"
 p="94.41 1951.53"
 Z="2274"
 Geometry="Tetrahedral"
 AS="S"
 BondOrdering="968 984 986 0"
 AtomNumber="6"
/><n
 id="11"
 p="191.47 1866.55"
 Z="2275"
 AS="u"
 AtomNumber="7"
/><n
 id="900"
 p="94.35 1895.20"
 Z="2276"
 Geometry="Tetrahedral"
 AS="S"
 BondOrdering="974 970 0 988"
 AtomNumber="8"
/><n
 id="13"
 p="204.92 1847.95"
 Z="2277"
 Geometry="Tetrahedral"
 AS="S"
 BondOrdering="1045 971 975 1035"
 AtomNumber="9"
/><n
 id="901"
 p="191.47 1852.39"
 Z="2278"
 AS="u"
 AtomNumber="10"
/><n
 id="15"
 p="106.62 1930.39"
 Z="2279"
 Geometry="Tetrahedral"
 AS="R"
 BondOrdering="963 973 0 1008"
 AtomNumber="11"
/><n
 id="902"
 p="82.11 1888.21"
 Z="2280"
 Geometry="Tetrahedral"
 AS="R"
 BondOrdering="974 980 1016 0"
 AtomNumber="12"
/><n
 id="17"
 p="210.69 1835.29"
 Z="2281"
 Geometry="Tetrahedral"
 AS="S"
 BondOrdering="975 990 1025 1015"
 AtomNumber="13"
/><n
 id="903"
 p="167.19 1866.63"
 Z="2282"
 Geometry="Tetrahedral"
 AS="R"
 BondOrdering="964 976 1037 1006"
 AtomNumber="14"
/><n
 id="19"
 p="82.12 1972.31"
 Z="2283"
 Geometry="Tetrahedral"
 AS="S"
 BondOrdering="977 991 0 1018"
 AtomNumber="15"
/><n
 id="904"
 p="45.51 1951.32"
 Z="2284"
 Geometry="Tetrahedral"
 AS="R"
 BondOrdering="978 994 1017 0"
 AtomNumber="16"
/><n
 id="21"
 p="155.23 1887.86"
 Z="2285"
 Geometry="Tetrahedral"
 AS="R"
 BondOrdering="1042 979 1036 1007"
 AtomNumber="17"
/><n
 id="905"
 p="82.03 1874.10"
 Z="2286"
 Geometry="Tetrahedral"
 AS="R"
 BondOrdering="980 1041 1019 0"
 AtomNumber="18"
/><n
 id="906"
 p="57.76 1958.53"
 Z="2287"
 Geometry="Tetrahedral"
 AS="S"
 BondOrdering="978 981 0 998"
 AtomNumber="19"
/><n
 id="907"
 p="118.81 1909.38"
 Z="2288"
 Geometry="Tetrahedral"
 AS="S"
 BondOrdering="982 1040 1000 0"
 AtomNumber="20"
/><n
 id="908"
 p="94.35 1909.29"
 Z="2289"
 Element="8"
 NumHydrogens="0"
 NeedsClean="yes"
 AS="N"
 AtomNumber="21"
><t
 p="90.45 1913.19"
 BoundingBox="90.45 1904.67 98.25 1913.29"
 LabelJustification="Left"
><s font="3" size="10" color="0" face="96">O</s></t></n><n
 id="909"
 p="106.64 1958.65"
 Z="2290"
 Element="8"
 NumHydrogens="0"
 NeedsClean="yes"
 AS="N"
 AtomNumber="22"
><t
 p="102.74 1962.55"
 BoundingBox="102.74 1954.03 110.54 1962.65"
 LabelJustification="Left"
><s font="3" size="10" color="0" face="96">O</s></t></n><n
 id="910"
 p="227.06 1858.17"
 Z="2291"
 Element="8"
 NumHydrogens="0"
 NeedsClean="yes"
 AS="N"
 AtomNumber="23"
><t
 p="223.16 1862.07"
 BoundingBox="223.16 1853.55 230.96 1862.17"
 LabelJustification="Left"
><s font="3" size="10" color="0" face="96">O</s></t></n><n
 id="911"
 p="94.41 1937.44"
 Z="2292"
 Element="8"
 NumHydrogens="0"
 NeedsClean="yes"
 AS="N"
 AtomNumber="24"
><t
 p="90.51 1941.34"
 BoundingBox="90.51 1932.82 98.31 1941.44"
 LabelJustification="Left"
><s font="3" size="10" color="0" face="96">O</s></t></n><n
 id="912"
 p="69.96 1951.49"
 Z="2293"
 Element="8"
 NumHydrogens="0"
 NeedsClean="yes"
 AS="N"
 AtomNumber="25"
><t
 p="66.06 1955.39"
 BoundingBox="66.06 1946.87 73.86 1955.49"
 LabelJustification="Left"
><s font="3" size="10" color="0" face="96">O</s></t></n><n
 id="913"
 p="106.64 1888.07"
 Z="2294"
 Element="8"
 NumHydrogens="0"
 NeedsClean="yes"
 AS="N"
 AtomNumber="26"
><t
 p="102.74 1891.97"
 BoundingBox="102.74 1883.45 110.54 1892.07"
 LabelJustification="Left"
><s font="3" size="10" color="0" face="96">O</s></t></n><n
 id="914"
 p="143.27 1895.02"
 Z="2295"
 AS="N"
 AtomNumber="27"
/><n
 id="915"
 p="224.82 1833.78"
 Z="2296"
 AS="N"
 AtomNumber="28"
/><n
 id="916"
 p="94.13 1979.50"
 Z="2297"
 Geometry="Tetrahedral"
 AS="S"
 BondOrdering="991 995 1020 0"
 AtomNumber="29"
/><n
 id="917"
 p="204.83 1870.87"
 Z="2298"
 AS="N"
 AtomNumber="30"
/><n
 id="918"
 p="94.13 1867.04"
 Z="2299"
 Geometry="Tetrahedral"
 AS="R"
 BondOrdering="1041 993 0 1021"
 AtomNumber="31"
/><n
 id="919"
 p="33.38 1958.50"
 Z="2300"
 Geometry="Tetrahedral"
 AS="S"
 BondOrdering="994 1039 0 1022"
 AtomNumber="32"
/><n
 id="920"
 p="106.42 1972.75"
 Z="2301"
 Geometry="Tetrahedral"
 AS="R"
 BondOrdering="1038 995 1028 0"
 AtomNumber="33"
/><n
 id="921"
 p="131.02 1888.23"
 Z="2302"
 Geometry="Tetrahedral"
 AS="S"
 BondOrdering="989 996 1013 0"
 AtomNumber="34"
/><n
 id="922"
 p="106.38 1873.95"
 Z="2303"
 Geometry="Tetrahedral"
 AS="R"
 BondOrdering="997 993 1032 0"
 AtomNumber="35"
/><n
 id="923"
 p="57.87 1972.49"
 Z="2304"
 Element="8"
 NumHydrogens="0"
 NeedsClean="yes"
 AS="N"
 AtomNumber="36"
><t
 p="53.97 1976.39"
 BoundingBox="53.97 1967.87 61.77 1976.49"
 LabelJustification="Left"
><s font="3" size="10" color="0" face="96">O</s></t></n><n
 id="924"
 p="130.91 1916.25"
 Z="2305"
 Element="8"
 NumHydrogens="0"
 NeedsClean="yes"
 AS="N"
 AtomNumber="37"
><t
 p="127.01 1920.15"
 BoundingBox="127.01 1911.63 134.81 1920.25"
 LabelJustification="Left"
><s font="3" size="10" color="0" face="96">O</s></t></n><n
 id="925"
 p="118.81 1895.28"
 Z="2306"
 Element="8"
 NumHydrogens="0"
 NeedsClean="yes"
 AS="N"
 AtomNumber="38"
><t
 p="114.91 1899.18"
 BoundingBox="114.91 1890.66 122.71 1899.28"
 LabelJustification="Left"
><s font="3" size="10" color="0" face="96">O</s></t></n><n
 id="926"
 p="236.83 1872.68"
 Z="2307"
 Element="8"
 NumHydrogens="0"
 NeedsClean="yes"
 AS="N"
 AtomNumber="39"
><t
 p="232.93 1876.58"
 BoundingBox="232.93 1868.06 240.73 1876.68"
 LabelJustification="Left"
><s font="3" size="10" color="0" face="96">O</s></t></n><n
 id="927"
 p="179.51 1887.71"
 Z="2308"
 AS="N"
 AtomNumber="40"
/><n
 id="928"
 p="246.07 1840.09"
 Z="2309"
 AS="N"
 AtomNumber="41"
/><n
 id="929"
 p="179.30 1845.39"
 Z="2310"
 AS="N"
 AtomNumber="42"
/><n
 id="930"
 p="142.84 1866.93"
 Z="2311"
 AS="N"
 AtomNumber="43"
/><n
 id="931"
 p="166.98 1852.48"
 Z="2312"
 AS="N"
 AtomNumber="44"
/><n
 id="932"
 p="167.55 1894.79"
 Z="2313"
 AS="N"
 AtomNumber="45"
/><n
 id="933"
 p="118.79 1937.48"
 Z="2314"
 Geometry="Tetrahedral"
 AS="R"
 BondOrdering="1008 1011 1026 0"
 AtomNumber="46"
/><n
 id="934"
 p="33.28 1972.54"
 Z="2315"
 Geometry="Tetrahedral"
 AS="R"
 BondOrdering="1039 1009 1027 0"
 AtomNumber="47"
/><n
 id="935"
 p="223.20 1869.23"
 Z="2316"
 AS="N"
 AtomNumber="48"
/><n
 id="936"
 p="131.05 1930.37"
 Z="2317"
 AS="N"
 AtomNumber="49"
/><n
 id="937"
 p="45.46 1979.61"
 Z="2318"
 AS="N"
 AtomNumber="50"
/><n
 id="938"
 p="130.80 1874.08"
 Z="2319"
 AS="N"
 AtomNumber="51"
/><n
 id="939"
 p="257.12 1848.83"
 Z="2320"
 AS="N"
 AtomNumber="52"
/><n
 id="940"
 p="209.26 1821.26"
 Z="2321"
 Element="8"
 NumHydrogens="1"
 NeedsClean="yes"
 AS="N"
 AtomNumber="53"
><t
 p="213.16 1825.16"
 BoundingBox="198.14 1816.64 213.16 1825.26"
 LabelJustification="Right"
 Justification="Right"
 LabelAlignment="Right"
><s font="3" size="10" color="0" face="96">OH</s></t></n><n
 id="941"
 p="69.90 1895.26"
 Z="2322"
 Element="8"
 NumHydrogens="1"
 NeedsClean="yes"
 AS="N"
 AtomNumber="54"
><t
 p="73.80 1899.16"
 BoundingBox="58.78 1890.64 73.80 1899.26"
 LabelJustification="Right"
 Justification="Right"
 LabelAlignment="Right"
><s font="3" size="10" color="0" face="96">OH</s></t></n><n
 id="942"
 p="45.51 1937.23"
 Z="2323"
 Element="8"
 NumHydrogens="1"
 NeedsClean="yes"
 AS="N"
 AtomNumber="55"
><t
 p="41.61 1941.13"
 BoundingBox="41.61 1932.61 56.63 1941.23"
 LabelJustification="Left"
 LabelAlignment="Left"
><s font="3" size="10" color="0" face="96">OH</s></t></n><n
 id="943"
 p="69.91 1979.36"
 Z="2324"
 Element="8"
 NumHydrogens="1"
 NeedsClean="yes"
 AS="N"
 AtomNumber="56"
><t
 p="73.81 1983.26"
 BoundingBox="58.79 1974.74 73.81 1983.36"
 LabelJustification="Right"
 Justification="Right"
 LabelAlignment="Right"
><s font="3" size="10" color="0" face="96">OH</s></t></n><n
 id="944"
 p="69.83 1867.05"
 Z="2325"
 Element="8"
 NumHydrogens="1"
 NeedsClean="yes"
 AS="N"
 AtomNumber="57"
><t
 p="73.73 1870.95"
 BoundingBox="58.71 1862.43 73.73 1871.05"
 LabelJustification="Right"
 Justification="Right"
 LabelAlignment="Right"
><s font="3" size="10" color="0" face="96">OH</s></t></n><n
 id="945"
 p="94.13 1993.60"
 Z="2326"
 Element="8"
 NumHydrogens="1"
 NeedsClean="yes"
 AS="N"
 AtomNumber="58"
><t
 p="90.23 1997.50"
 BoundingBox="90.23 1988.98 105.25 1997.60"
 LabelJustification="Left"
 LabelAlignment="Left"
><s font="3" size="10" color="0" face="96">OH</s></t></n><n
 id="946"
 p="94.13 1852.94"
 Z="2327"
 Element="8"
 NumHydrogens="1"
 NeedsClean="yes"
 AS="N"
 AtomNumber="59"
><t
 p="90.23 1856.84"
 BoundingBox="90.23 1848.32 105.25 1856.94"
 LabelJustification="Left"
 LabelAlignment="Left"
><s font="3" size="10" color="0" face="96">OH</s></t></n><n
 id="947"
 p="21.17 1951.46"
 Z="2328"
 Element="8"
 NumHydrogens="1"
 NeedsClean="yes"
 AS="N"
 AtomNumber="60"
><t
 p="25.07 1955.36"
 BoundingBox="10.05 1946.84 25.07 1955.46"
 LabelJustification="Right"
 Justification="Right"
 LabelAlignment="Right"
><s font="3" size="10" color="0" face="96">OH</s></t></n><n
 id="948"
 p="191.50 1880.61"
 Z="2329"
 AS="N"
 AtomNumber="61"
/><n
 id="949"
 p="150.19 1860.47"
 Z="2330"
 AS="N"
 AtomNumber="62"
/><n
 id="950"
 p="197.83 1829.51"
 Z="2331"
 AS="N"
 AtomNumber="63"
/><n
 id="951"
 p="118.79 1951.57"
 Z="2332"
 Element="8"
 NumHydrogens="1"
 NeedsClean="yes"
 AS="N"
 AtomNumber="64"
><t
 p="114.89 1955.47"
 BoundingBox="114.89 1946.95 129.91 1955.57"
 LabelJustification="Left"
 LabelAlignment="Left"
><s font="3" size="10" color="0" face="96">OH</s></t></n><n
 id="952"
 p="21.07 1979.59"
 Z="2333"
 Element="8"
 NumHydrogens="1"
 NeedsClean="yes"
 AS="N"
 AtomNumber="65"
><t
 p="24.97 1983.49"
 BoundingBox="9.95 1974.97 24.97 1983.59"
 LabelJustification="Right"
 Justification="Right"
 LabelAlignment="Right"
><s font="3" size="10" color="0" face="96">OH</s></t></n><n
 id="953"
 p="118.63 1979.79"
 Z="2334"
 AS="N"
 AtomNumber="66"
/><n
 id="954"
 p="136.22 1907.22"
 Z="2335"
 AS="N"
 AtomNumber="67"
/><n
 id="955"
 p="150.31 1907.22"
 Z="2336"
 AS="N"
 AtomNumber="68"
/><n
 id="956"
 p="130.84 1972.75"
 Z="2337"
 Element="8"
 NumHydrogens="1"
 NeedsClean="yes"
 AS="N"
 AtomNumber="69"
><t
 p="126.94 1976.65"
 BoundingBox="126.94 1968.13 141.96 1976.75"
 LabelJustification="Left"
 LabelAlignment="Left"
><s font="3" size="10" color="0" face="96">OH</s></t></n><n
 id="957"
 p="118.58 1866.90"
 Z="2338"
 AS="N"
 AtomNumber="70"
/><n
 id="958"
 p="255.08 1862.78"
 Z="2339"
 AS="N"
 AtomNumber="71"
/><n
 id="959"
 p="270.22 1843.63"
 Z="2340"
 AS="N"
 AtomNumber="72"
/><n
 id="960"
 p="195.50 1837.46"
 Z="2341"
 Element="1"
 NumHydrogens="0"
 NeedsClean="yes"
 AS="N"
 AtomNumber="73"
><t
 p="191.90 1841.36"
 BoundingBox="191.90 1833.02 199.12 1841.36"
 LabelJustification="Left"
><s font="3" size="10" color="0" face="96">H</s></t></n><n
 id="961"
 p="155.23 1901.96"
 Z="2342"
 Element="1"
 NumHydrogens="0"
 NeedsClean="yes"
 AS="N"
 AtomNumber="74"
><t
 p="151.63 1905.86"
 BoundingBox="151.63 1897.52 158.85 1905.86"
 LabelJustification="Left"
><s font="3" size="10" color="0" face="96">H</s></t></n><n
 id="962"
 p="158.13 1855.83"
 Z="2343"
 Element="1"
 NumHydrogens="0"
 NeedsClean="yes"
 AS="N"
 AtomNumber="75"
><t
 p="154.53 1859.73"
 BoundingBox="154.53 1851.39 161.75 1859.73"
 LabelJustification="Left"
><s font="3" size="10" color="0" face="96">H</s></t></n><b
 id="963"
 Z="2344"
 B="896"
 E="15"
 BS="N"
/><b
 id="964"
 Z="2345"
 B="897"
 E="903"
 BS="N"
/><b
 id="965"
 Z="2346"
 B="7"
 E="917"
 BS="N"
/><b
 id="966"
 Z="2347"
 B="898"
 E="910"
 Display="WedgedHashBegin"
 BS="N"
/><b
 id="967"
 Z="2348"
 B="9"
 E="930"
 BS="N"
/><b
 id="968"
 Z="2349"
 B="899"
 E="895"
 BS="N"
/><b
 id="969"
 Z="2350"
 B="11"
 E="897"
 BS="N"
/><b
 id="970"
 Z="2351"
 B="900"
 E="908"
 Display="WedgeBegin"
 BS="N"
/><b
 id="971"
 Z="2352"
 B="13"
 E="901"
 BS="N"
/><b
 id="972"
 Z="2353"
 B="901"
 E="929"
 BS="N"
/><b
 id="973"
 Z="2354"
 B="15"
 E="911"
 Display="WedgeBegin"
 BS="N"
/><b
 id="974"
 Z="2355"
 B="902"
 E="900"
 BS="N"
/><b
 id="975"
 Z="2356"
 B="17"
 E="13"
 BS="N"
/><b
 id="976"
 Z="2357"
 B="903"
 E="9"
 BS="N"
/><b
 id="977"
 Z="2358"
 B="19"
 E="895"
 BS="N"
/><b
 id="978"
 Z="2359"
 B="904"
 E="906"
 BS="N"
/><b
 id="979"
 Z="2360"
 B="21"
 E="914"
 BS="N"
/><b
 id="980"
 Z="2361"
 B="905"
 E="902"
 BS="N"
/><b
 id="981"
 Z="2362"
 B="906"
 E="912"
 Display="WedgedHashBegin"
 BS="N"
/><b
 id="982"
 Z="2363"
 B="907"
 E="896"
 BS="N"
/><b
 id="983"
 Z="2364"
 B="896"
 E="908"
 Display="WedgeBegin"
 BS="N"
/><b
 id="984"
 Z="2365"
 B="909"
 E="899"
 BS="N"
/><b
 id="985"
 Z="2366"
 B="910"
 E="7"
 BS="N"
/><b
 id="986"
 Z="2367"
 B="899"
 E="911"
 Display="WedgedHashBegin"
 BS="N"
/><b
 id="987"
 Z="2368"
 B="895"
 E="912"
 Display="WedgeBegin"
 BS="N"
/><b
 id="988"
 Z="2369"
 B="913"
 E="900"
 BS="N"
/><b
 id="989"
 Z="2370"
 B="914"
 E="921"
 BS="N"
/><b
 id="990"
 Z="2371"
 B="915"
 E="17"
 BS="N"
/><b
 id="991"
 Z="2372"
 B="916"
 E="19"
 BS="N"
/><b
 id="992"
 Z="2373"
 B="917"
 E="11"
 BS="N"
/><b
 id="993"
 Z="2374"
 B="918"
 E="922"
 BS="N"
/><b
 id="994"
 Z="2375"
 B="919"
 E="904"
 BS="N"
/><b
 id="995"
 Z="2376"
 B="920"
 E="916"
 BS="N"
/><b
 id="996"
 Z="2377"
 B="921"
 E="925"
 Display="WedgeBegin"
 BS="N"
/><b
 id="997"
 Z="2378"
 B="922"
 E="913"
 BS="N"
/><b
 id="998"
 Z="2379"
 B="923"
 E="906"
 BS="N"
/><b
 id="999"
 Z="2380"
 B="924"
 E="936"
 BS="N"
/><b
 id="1000"
 Z="2381"
 B="907"
 E="925"
 Display="WedgedHashBegin"
 BS="N"
/><b
 id="1001"
 Z="2382"
 B="926"
 E="935"
 BS="N"
/><b
 id="1002"
 Z="2383"
 B="927"
 E="932"
 BS="N"
/><b
 id="1003"
 Z="2384"
 B="928"
 E="898"
 BS="N"
/><b
 id="1004"
 Z="2385"
 B="929"
 E="931"
 BS="N"
/><b
 id="1005"
 Z="2386"
 B="930"
 E="938"
 BS="N"
/><b
 id="1006"
 Z="2387"
 B="931"
 E="903"
 BS="N"
/><b
 id="1007"
 Z="2388"
 B="932"
 E="21"
 BS="N"
/><b
 id="1008"
 Z="2389"
 B="933"
 E="15"
 BS="N"
/><b
 id="1009"
 Z="2390"
 B="934"
 E="937"
 BS="N"
/><b
 id="1010"
 Z="2391"
 B="7"
 E="935"
 Display="WedgedHashBegin"
 BS="N"
/><b
 id="1011"
 Z="2392"
 B="936"
 E="933"
 BS="N"
/><b
 id="1012"
 Z="2393"
 B="937"
 E="923"
 BS="N"
/><b
 id="1013"
 Z="2394"
 B="938"
 E="921"
 BS="N"
/><b
 id="1014"
 Z="2395"
 B="939"
 E="928"
 Order="2"
 BS="N"
 BondCircularOrdering="1033 1034 0 1003"
/><b
 id="1015"
 Z="2396"
 B="17"
 E="940"
 Display="WedgeBegin"
 BS="N"
/><b
 id="1016"
 Z="2397"
 B="902"
 E="941"
 Display="WedgedHashBegin"
 BS="N"
/><b
 id="1017"
 Z="2398"
 B="904"
 E="942"
 Display="WedgeBegin"
 BS="N"
/><b
 id="1018"
 Z="2399"
 B="19"
 E="943"
 Display="WedgedHashBegin"
 BS="N"
/><b
 id="1019"
 Z="2400"
 B="905"
 E="944"
 Display="WedgedHashBegin"
 BS="N"
/><b
 id="1020"
 Z="2401"
 B="916"
 E="945"
 Display="WedgeBegin"
 BS="N"
/><b
 id="1021"
 Z="2402"
 B="918"
 E="946"
 Display="WedgeBegin"
 BS="N"
/><b
 id="1022"
 Z="2403"
 B="919"
 E="947"
 Display="WedgedHashBegin"
 BS="N"
/><b
 id="1023"
 Z="2404"
 B="897"
 E="948"
 Display="WedgeBegin"
 BS="N"
/><b
 id="1024"
 Z="2405"
 B="949"
 E="9"
 BS="N"
/><b
 id="1025"
 Z="2406"
 B="17"
 E="950"
 Display="WedgedHashBegin"
 BS="N"
/><b
 id="1026"
 Z="2407"
 B="933"
 E="951"
 Display="WedgeBegin"
 BS="N"
/><b
 id="1027"
 Z="2408"
 B="934"
 E="952"
 Display="WedgeBegin"
 BS="N"
/><b
 id="1028"
 Z="2409"
 B="920"
 E="953"
 Display="WedgedHashBegin"
 BS="N"
/><b
 id="1029"
 Z="2410"
 B="954"
 E="914"
 BS="N"
/><b
 id="1030"
 Z="2411"
 B="955"
 E="914"
 BS="N"
/><b
 id="1031"
 Z="2412"
 B="956"
 E="953"
 BS="N"
/><b
 id="1032"
 Z="2413"
 B="922"
 E="957"
 Display="WedgeBegin"
 BS="N"
/><b
 id="1033"
 Z="2414"
 B="958"
 E="939"
 BS="N"
/><b
 id="1034"
 Z="2415"
 B="959"
 E="939"
 BS="N"
/><b
 id="1035"
 Z="2416"
 B="13"
 E="960"
 Display="WedgedHashBegin"
 BS="N"
/><b
 id="1036"
 Z="2417"
 B="21"
 E="961"
 Display="WedgedHashBegin"
 BS="N"
/><b
 id="1037"
 Z="2418"
 B="903"
 E="962"
 Display="WedgeBegin"
 BS="N"
/><b
 id="1038"
 Z="2419"
 B="920"
 E="909"
 BS="N"
/><b
 id="1039"
 Z="2420"
 B="919"
 E="934"
 BS="N"
/><b
 id="1040"
 Z="2421"
 B="907"
 E="924"
 BS="N"
/><b
 id="1041"
 Z="2422"
 B="905"
 E="918"
 BS="N"
/><b
 id="1042"
 Z="2423"
 B="21"
 E="9"
 BS="N"
/><b
 id="1043"
 Z="2424"
 B="927"
 E="897"
 BS="N"
/><b
 id="1044"
 Z="2425"
 B="901"
 E="11"
 BS="N"
/><b
 id="1045"
 Z="2426"
 B="13"
 E="7"
 BS="N"
/><b
 id="1046"
 Z="2427"
 B="898"
 E="915"
 BS="N"
/><b
 id="1047"
 Z="2428"
 B="898"
 E="926"
 BS="N"
/></fragment><fragment
 id="1051"
 BoundingBox="283.12 1830.67 482.34 1975.19"
 Z="2439"
><n
 id="1052"
 p="314.84 1937.75"
 Z="2437"
 AS="u"
/><n
 id="1053"
 p="326.95 1954.42"
 Z="2438"
 AS="N"
/><n
 id="1054"
 p="346.54 1948.05"
 Z="2440"
 Geometry="Tetrahedral"
 AS="R"
 BondOrdering="1098 1099 1102 1123"
/><n
 id="1055"
 p="346.54 1927.45"
 Z="2441"
 Geometry="Tetrahedral"
 AS="R"
 BondOrdering="1099 1100 186 1106"
/><n
 id="1056"
 p="326.95 1921.09"
 Z="2442"
 AS="u"
/><n
 id="1057"
 p="364.38 1958.35"
 Z="2448"
 AS="N"
/><n
 id="1058"
 p="382.22 1948.05"
 Z="2449"
 AS="N"
/><n
 id="1059"
 p="382.22 1927.45"
 Z="2450"
 Geometry="Tetrahedral"
 AS="R"
 BondOrdering="1104 1105 188 1107"
/><n
 id="1060"
 p="364.38 1917.15"
 Z="2451"
 Geometry="Tetrahedral"
 AS="R"
 BondOrdering="1106 1105 1124 1111"
/><n
 id="1061"
 p="400.06 1917.15"
 Z="2457"
 Geometry="Tetrahedral"
 AS="R"
 BondOrdering="1107 1108 1112 1125"
/><n
 id="1062"
 p="400.06 1896.56"
 Z="2458"
 Geometry="Tetrahedral"
 AS="S"
 BondOrdering="1108 1109 190 1116"
/><n
 id="1063"
 p="382.22 1886.26"
 Z="2459"
 AS="N"
/><n
 id="1064"
 p="364.38 1896.56"
 Z="2460"
 AS="N"
/><n
 id="1065"
 p="417.90 1927.45"
 Z="2466"
 AS="N"
/><n
 id="1066"
 p="435.73 1917.15"
 Z="2467"
 AS="N"
/><n
 id="1067"
 p="435.73 1896.56"
 Z="2468"
 Geometry="Tetrahedral"
 AS="S"
 BondOrdering="1114 1115 1121 1117"
/><n
 id="1068"
 p="417.90 1886.26"
 Z="2469"
 Geometry="Tetrahedral"
 AS="R"
 BondOrdering="1116 1115 1133 1120"
/><n
 id="1069"
 p="451.04 1882.77"
 Z="2475"
 AS="N"
/><n
 id="1070"
 p="442.66 1863.95"
 Z="2476"
 AS="N"
/><n
 id="1071"
 p="422.18 1866.11"
 Z="2477"
 Geometry="Tetrahedral"
 AS="S"
 BondOrdering="1120 1119 1126 0"
/><n
 id="1072"
 p="311.64 1968.20"
 Z="2482"
 AS="N"
/><n
 id="1073"
 p="346.54 1906.86"
 Z="2484"
 AS="N"
/><n
 id="1074"
 p="382.22 1906.86"
 Z="2486"
 AS="N"
/><n
 id="1075"
 p="400.06 1875.96"
 Z="2488"
 Element="1"
 NumHydrogens="0"
 NeedsClean="yes"
 AS="N"
><t
 p="396.46 1879.86"
 BoundingBox="396.46 1871.52 403.68 1879.86"
 LabelJustification="Left"
 LabelAlignment="Right"
><s font="3" size="10" color="0" face="96">H</s></t></n><n
 id="1076"
 p="454.55 1904.93"
 Z="2490"
 AS="N"
/><n
 id="1077"
 p="331.23 1974.57"
 Z="2492"
 AS="N"
/><n
 id="1078"
 p="344.38 1968.54"
 Z="2494"
 Element="1"
 NumHydrogens="0"
 NeedsClean="yes"
 AS="N"
><t
 p="340.78 1972.44"
 BoundingBox="340.78 1964.10 348 1972.44"
 LabelJustification="Left"
><s font="3" size="10" color="0" face="96">H</s></t></n><n
 id="1079"
 p="364.38 1937.75"
 Z="2496"
 Element="1"
 NumHydrogens="0"
 NeedsClean="yes"
 AS="N"
><t
 p="360.78 1941.65"
 BoundingBox="360.78 1933.31 368 1941.65"
 LabelJustification="Left"
><s font="3" size="10" color="0" face="96">H</s></t></n><n
 id="1080"
 p="400.06 1937.75"
 Z="2498"
 AS="N"
/><n
 id="1081"
 p="408.39 1850.80"
 Z="2500"
 AS="N"
/><n
 id="1082"
 p="388.25 1855.08"
 Z="2502"
 AS="N"
/><n
 id="1083"
 p="414.76 1831.21"
 Z="2504"
 AS="N"
/><n
 id="1084"
 p="471.22 1892.83"
 Z="2506"
 Element="8"
 NumHydrogens="1"
 NeedsClean="yes"
 AS="N"
><t
 p="467.32 1896.73"
 BoundingBox="467.32 1888.21 482.34 1896.83"
 LabelJustification="Left"
 LabelAlignment="Left"
><s font="3" size="10" color="0" face="96">OH</s></t></n><n
 id="1085"
 p="456.71 1925.42"
 Z="2508"
 Element="8"
 NumHydrogens="0"
 NeedsClean="yes"
 AS="N"
><t
 p="452.81 1929.32"
 BoundingBox="452.81 1920.80 460.61 1929.42"
 LabelJustification="Left"
><s font="3" size="10" color="0" face="96">O</s></t></n><n
 id="1086"
 p="294.24 1937.75"
 Z="2510"
 Element="8"
 NumHydrogens="1"
 NeedsClean="yes"
 AS="N"
><t
 p="298.14 1941.65"
 BoundingBox="283.12 1933.13 298.14 1941.75"
 LabelJustification="Right"
 Justification="Right"
 LabelAlignment="Right"
><s font="3" size="10" color="0" face="96">OH</s></t></n><n
 id="1087"
 p="320.58 1901.50"
 Z="2512"
 NodeType="Fragment"
 NeedsClean="yes"
 AS="N"
><fragment
 id="2089"
><n
 id="1089"
 p="320.58 1901.50"
 Z="2430"
/><n
 id="1090"
 p="300.40 1897.21"
 Z="2431"
 Element="8"
 NumHydrogens="0"
 NeedsClean="yes"
><t
 p="296.50 1901.11"
 BoundingBox="296.50 1892.59 304.30 1901.21"
 LabelJustification="Left"
><s font="3" size="10" color="0" face="96">O</s></t></n><n
 id="1091"
 p="334.39 1886.16"
 Z="2432"
 Element="8"
 NumHydrogens="1"
 NeedsClean="yes"
><t
 p="330.49 1890.06"
 BoundingBox="330.49 1881.54 345.51 1890.16"
 LabelJustification="Left"
 LabelAlignment="Left"
><s font="3" size="10" color="0" face="96">OH</s></t></n><n
 id="1092"
 p="326.96 1921.12"
 Z="2433"
 NodeType="ExternalConnectionPoint"
 ExternalConnectionNum="1"
/><b
 id="1093"
 Z="2434"
 B="1089"
 E="1090"
 Order="2"
/><b
 id="1094"
 Z="2435"
 B="1089"
 E="1091"
/><b
 id="1095"
 Z="2436"
 B="1092"
 E="1089"
/></fragment><t
 p="324.18 1905.40"
 BoundingBox="294.14 1896.88 324.18 1905.50"
 LabelJustification="Right"
 Justification="Right"
 LabelAlignment="Right"
><s font="3" size="10" color="0" face="96">COOH</s></t></n><n
 id="1096"
 p="417.90 1906.86"
 Z="2514"
 AS="N"
/><b
 id="1097"
 Z="2443"
 B="1052"
 E="1053"
 BS="N"
/><b
 id="1098"
 Z="2444"
 B="1053"
 E="1054"
 BS="N"
/><b
 id="1099"
 Z="2445"
 B="1054"
 E="1055"
 BS="N"
/><b
 id="1100"
 Z="2446"
 B="1055"
 E="1056"
 BS="N"
/><b
 id="1101"
 Z="2447"
 B="1056"
 E="1052"
 BS="N"
/><b
 id="1102"
 Z="2452"
 B="1054"
 E="1057"
 BS="N"
/><b
 id="1103"
 Z="2453"
 B="1057"
 E="1058"
 BS="N"
/><b
 id="1104"
 Z="2454"
 B="1058"
 E="1059"
 BS="N"
/><b
 id="1105"
 Z="2455"
 B="1059"
 E="1060"
 BS="N"
/><b
 id="1106"
 Z="2456"
 B="1060"
 E="1055"
 BS="N"
/><b
 id="1107"
 Z="2461"
 B="1059"
 E="1061"
 BS="N"
/><b
 id="1108"
 Z="2462"
 B="1061"
 E="1062"
 BS="N"
/><b
 id="1109"
 Z="2463"
 B="1062"
 E="1063"
 BS="N"
/><b
 id="1110"
 Z="2464"
 B="1063"
 E="1064"
 BS="N"
/><b
 id="1111"
 Z="2465"
 B="1064"
 E="1060"
 BS="N"
/><b
 id="1112"
 Z="2470"
 B="1061"
 E="1065"
 BS="N"
/><b
 id="1113"
 Z="2471"
 B="1065"
 E="1066"
 BS="N"
/><b
 id="1114"
 Z="2472"
 B="1066"
 E="1067"
 BS="N"
/><b
 id="1115"
 Z="2473"
 B="1067"
 E="1068"
 BS="N"
/><b
 id="1116"
 Z="2474"
 B="1068"
 E="1062"
 BS="N"
/><b
 id="1117"
 Z="2478"
 B="1067"
 E="1069"
 BS="N"
/><b
 id="1118"
 Z="2479"
 B="1069"
 E="1070"
 BS="N"
/><b
 id="1119"
 Z="2480"
 B="1070"
 E="1071"
 BS="N"
/><b
 id="1120"
 Z="2481"
 B="1071"
 E="1068"
 BS="N"
/><b
 id="184"
 Z="2483"
 B="1053"
 E="1072"
 Display="WedgeBegin"
 BS="N"
/><b
 id="186"
 Z="2485"
 B="1055"
 E="1073"
 Display="WedgeBegin"
 BS="N"
/><b
 id="188"
 Z="2487"
 B="1059"
 E="1074"
 Display="WedgeBegin"
 BS="N"
/><b
 id="190"
 Z="2489"
 B="1062"
 E="1075"
 Display="WedgeBegin"
 BS="N"
/><b
 id="1121"
 Z="2491"
 B="1067"
 E="1076"
 Display="WedgeBegin"
 BS="N"
/><b
 id="1122"
 Z="2493"
 B="1053"
 E="1077"
 Display="WedgedHashBegin"
 BS="N"
/><b
 id="1123"
 Z="2495"
 B="1054"
 E="1078"
 Display="WedgedHashBegin"
 BS="N"
/><b
 id="1124"
 Z="2497"
 B="1060"
 E="1079"
 Display="WedgedHashBegin"
 BS="N"
/><b
 id="1125"
 Z="2499"
 B="1061"
 E="1080"
 Display="WedgedHashBegin"
 BS="N"
/><b
 id="1126"
 Z="2501"
 B="1071"
 E="1081"
 Display="WedgedHashBegin"
 BS="N"
/><b
 id="1127"
 Z="2503"
 B="1081"
 E="1082"
 BS="N"
/><b
 id="1128"
 Z="2505"
 B="1081"
 E="1083"
 Order="2"
 BS="N"
/><b
 id="1129"
 Z="2507"
 B="1076"
 E="1084"
 BS="N"
/><b
 id="1130"
 Z="2509"
 B="1076"
 E="1085"
 Order="2"
 BS="N"
/><b
 id="1131"
 Z="2511"
 B="1052"
 E="1086"
 BS="N"
/><b
 id="1132"
 Z="2513"
 B="1056"
 E="1087"
 BS="N"
/><b
 id="1133"
 Z="2515"
 B="1068"
 E="1096"
 Display="WedgedHashBegin"
 BS="N"
/></fragment><fragment
 id="1135"
 BoundingBox="0.80 2077.62 236.50 2180.14"
 Z="2519"
><n
 id="1136"
 p="32.26 2158.53"
 Z="2517"
 AS="N"
/><n
 id="1137"
 p="22.09 2152.66"
 Z="2518"
 AS="N"
/><n
 id="1138"
 p="22.09 2140.92"
 Z="2520"
 AS="N"
/><n
 id="1139"
 p="32.26 2135.05"
 Z="2521"
 AS="N"
/><n
 id="1140"
 p="42.42 2140.92"
 Z="2522"
 AS="N"
/><n
 id="1141"
 p="42.42 2152.66"
 Z="2523"
 AS="N"
/><n
 id="1142"
 p="11.92 2158.53"
 Z="2530"
 Element="8"
 NumHydrogens="1"
 NeedsClean="yes"
 AS="N"
><t
 p="15.82 2162.43"
 BoundingBox="0.80 2153.91 15.82 2162.53"
 LabelJustification="Right"
 Justification="Right"
 LabelAlignment="Right"
><s font="3" size="10" color="0" face="96">OH</s></t></n><n
 id="1143"
 p="11.92 2135.05"
 Z="2532"
 Element="8"
 NumHydrogens="0"
 NeedsClean="yes"
 AS="N"
><t
 p="8.02 2138.95"
 BoundingBox="8.02 2130.44 15.82 2139.05"
 LabelJustification="Left"
 LabelAlignment="Left"
><s font="3" size="10" color="0" face="96">O</s></t></n><n
 id="1144"
 p="1.76 2140.92"
 Z="2534"
 AS="N"
/><n
 id="1145"
 p="52.58 2135.05"
 Z="2536"
 AS="N"
/><n
 id="1146"
 p="62.75 2140.92"
 Z="2538"
 AS="N"
/><n
 id="1147"
 p="72.91 2135.05"
 Z="2540"
 AS="N"
/><n
 id="1148"
 p="83.08 2140.92"
 Z="2542"
 Element="8"
 NumHydrogens="0"
 NeedsClean="yes"
 AS="N"
><t
 p="79.18 2144.82"
 BoundingBox="79.18 2136.30 86.98 2144.92"
 LabelJustification="Left"
 LabelAlignment="Below"
><s font="3" size="10" color="0" face="96">O</s></t></n><n
 id="1149"
 p="72.91 2123.31"
 Z="2544"
 Element="8"
 NumHydrogens="0"
 NeedsClean="yes"
 AS="N"
><t
 p="69.01 2127.21"
 BoundingBox="69.01 2118.70 76.81 2127.31"
 LabelJustification="Left"
><s font="3" size="10" color="0" face="96">O</s></t></n><n
 id="1150"
 p="93.24 2135.05"
 Z="2546"
 AS="N"
/><n
 id="1151"
 p="103.41 2140.92"
 Z="2548"
 Geometry="Tetrahedral"
 AS="R"
 BondOrdering="1207 1208 0 1213"
/><n
 id="1152"
 p="103.41 2152.66"
 Z="2550"
 Geometry="Tetrahedral"
 AS="S"
 BondOrdering="1208 1209 0 1214"
/><n
 id="1153"
 p="113.57 2158.53"
 Z="2551"
 Geometry="Tetrahedral"
 AS="S"
 BondOrdering="1209 1210 1215 0"
/><n
 id="1154"
 p="123.74 2152.66"
 Z="2552"
 Geometry="Tetrahedral"
 AS="R"
 BondOrdering="1210 1211 0 1217"
/><n
 id="1155"
 p="123.74 2140.92"
 Z="2553"
 Geometry="Tetrahedral"
 AS="S"
 BondOrdering="1211 1212 1216 0"
/><n
 id="1156"
 p="113.57 2135.05"
 Z="2554"
 Element="8"
 NumHydrogens="0"
 NeedsClean="yes"
 AS="N"
><t
 p="109.67 2138.95"
 BoundingBox="109.67 2130.44 117.47 2139.05"
 LabelJustification="Left"
 LabelAlignment="Above"
><s font="3" size="10" color="0" face="96">O</s></t></n><n
 id="1157"
 p="93.24 2158.53"
 Z="2561"
 Element="8"
 NumHydrogens="1"
 NeedsClean="yes"
 AS="N"
><t
 p="97.14 2162.43"
 BoundingBox="82.12 2153.91 97.14 2162.53"
 LabelJustification="Right"
 Justification="Right"
 LabelAlignment="Right"
><s font="3" size="10" color="0" face="96">OH</s></t></n><n
 id="1158"
 p="113.57 2170.26"
 Z="2563"
 Element="8"
 NumHydrogens="1"
 NeedsClean="yes"
 AS="N"
><t
 p="109.67 2174.16"
 BoundingBox="109.67 2165.64 124.69 2174.26"
 LabelJustification="Left"
 LabelAlignment="Left"
><s font="3" size="10" color="0" face="96">OH</s></t></n><n
 id="1159"
 p="133.90 2135.05"
 Z="2565"
 Element="8"
 NumHydrogens="0"
 NeedsClean="yes"
 AS="N"
><t
 p="130 2138.95"
 BoundingBox="130 2130.44 137.80 2139.05"
 LabelJustification="Left"
 LabelAlignment="Left"
><s font="3" size="10" color="0" face="96">O</s></t></n><n
 id="1160"
 p="133.90 2158.53"
 Z="2567"
 Element="8"
 NumHydrogens="1"
 NeedsClean="yes"
 AS="N"
><t
 p="130 2162.43"
 BoundingBox="130 2153.91 145.03 2162.53"
 LabelJustification="Left"
 LabelAlignment="Left"
><s font="3" size="10" color="0" face="96">OH</s></t></n><n
 id="1161"
 p="133.90 2123.31"
 Z="2569"
 Geometry="Tetrahedral"
 AS="R"
 BondOrdering="1218 1219 1224 0"
/><n
 id="1162"
 p="144.06 2117.45"
 Z="2571"
 Geometry="Tetrahedral"
 AS="S"
 BondOrdering="1219 1220 1227 0"
/><n
 id="1163"
 p="144.06 2105.71"
 Z="2572"
 Element="8"
 NumHydrogens="0"
 NeedsClean="yes"
 AS="N"
><t
 p="140.16 2109.61"
 BoundingBox="140.16 2101.10 147.96 2109.71"
 LabelJustification="Left"
 LabelAlignment="Left"
><s font="3" size="10" color="0" face="96">O</s></t></n><n
 id="1164"
 p="133.90 2099.84"
 Z="2573"
 Geometry="Tetrahedral"
 AS="R"
 BondOrdering="1221 1222 1226 0"
/><n
 id="1165"
 p="123.74 2105.71"
 Z="2574"
 Geometry="Tetrahedral"
 AS="S"
 BondOrdering="1222 1223 0 1228"
/><n
 id="1166"
 p="123.74 2117.45"
 Z="2575"
 Geometry="Tetrahedral"
 AS="S"
 BondOrdering="1224 1223 0 1225"
/><n
 id="1167"
 p="113.57 2123.31"
 Z="2582"
 Element="8"
 NumHydrogens="1"
 NeedsClean="yes"
 AS="N"
><t
 p="117.47 2127.21"
 BoundingBox="102.45 2118.70 117.47 2127.31"
 LabelJustification="Right"
 Justification="Right"
 LabelAlignment="Right"
><s font="3" size="10" color="0" face="96">OH</s></t></n><n
 id="1168"
 p="133.90 2088.11"
 Z="2584"
 AS="N"
/><n
 id="1169"
 p="154.23 2123.31"
 Z="2586"
 AS="N"
/><n
 id="1170"
 p="113.57 2099.84"
 Z="2588"
 Element="8"
 NumHydrogens="1"
 NeedsClean="yes"
 AS="N"
><t
 p="117.47 2103.74"
 BoundingBox="102.45 2095.22 117.47 2103.84"
 LabelJustification="Right"
 Justification="Right"
 LabelAlignment="Right"
><s font="3" size="10" color="0" face="96">OH</s></t></n><n
 id="1171"
 p="123.74 2082.24"
 Z="2590"
 Element="8"
 NumHydrogens="1"
 NeedsClean="yes"
 AS="N"
><t
 p="127.64 2086.14"
 BoundingBox="112.61 2077.62 127.64 2086.24"
 LabelJustification="Right"
 Justification="Right"
 LabelAlignment="Right"
><s font="3" size="10" color="0" face="96">OH</s></t></n><n
 id="1172"
 p="164.40 2117.45"
 Z="2592"
 AS="N"
/><n
 id="1173"
 p="174.55 2123.31"
 Z="2593"
 AS="N"
/><n
 id="1174"
 p="174.55 2135.05"
 Z="2594"
 AS="N"
/><n
 id="1175"
 p="164.40 2140.92"
 Z="2595"
 AS="N"
/><n
 id="1176"
 p="154.23 2135.05"
 Z="2596"
 AS="N"
/><n
 id="1177"
 p="164.40 2105.71"
 Z="2603"
 Element="8"
 NumHydrogens="0"
 NeedsClean="yes"
 AS="N"
><t
 p="160.50 2109.61"
 BoundingBox="160.50 2101.10 168.30 2109.71"
 LabelJustification="Left"
 LabelAlignment="Right"
><s font="3" size="10" color="0" face="96">O</s></t></n><n
 id="1178"
 p="174.55 2099.84"
 Z="2605"
 AS="N"
/><n
 id="1179"
 p="184.72 2140.92"
 Z="2607"
 Element="8"
 NumHydrogens="0"
 NeedsClean="yes"
 AS="N"
><t
 p="180.82 2144.82"
 BoundingBox="180.82 2136.30 188.62 2144.92"
 LabelJustification="Left"
 LabelAlignment="Below"
><s font="3" size="10" color="0" face="96">O</s></t></n><n
 id="1180"
 p="184.72 2152.66"
 Z="2608"
 AS="N"
/><n
 id="1181"
 p="174.55 2158.53"
 Z="2609"
 AS="N"
/><n
 id="1182"
 p="164.40 2152.66"
 Z="2610"
 AS="N"
/><n
 id="1183"
 p="154.23 2158.53"
 Z="2616"
 Element="8"
 NumHydrogens="0"
 NeedsClean="yes"
 AS="N"
><t
 p="150.33 2162.43"
 BoundingBox="150.33 2153.91 158.13 2162.53"
 LabelJustification="Left"
><s font="3" size="10" color="0" face="96">O</s></t></n><n
 id="1184"
 p="194.89 2158.53"
 Z="2618"
 AS="N"
/><n
 id="1185"
 p="194.89 2170.26"
 Z="2620"
 AS="N"
/><n
 id="1186"
 p="205.06 2176.14"
 Z="2621"
 AS="N"
/><n
 id="1187"
 p="215.21 2170.26"
 Z="2622"
 AS="N"
/><n
 id="1188"
 p="215.21 2158.53"
 Z="2623"
 AS="N"
/><n
 id="1189"
 p="205.06 2152.66"
 Z="2624"
 AS="N"
/><n
 id="1190"
 p="225.38 2176.14"
 Z="2631"
 Element="8"
 NumHydrogens="1"
 NeedsClean="yes"
 AS="N"
><t
 p="221.48 2180.04"
 BoundingBox="221.48 2171.52 236.50 2180.14"
 LabelJustification="Left"
 LabelAlignment="Left"
><s font="3" size="10" color="0" face="96">OH</s></t></n><n
 id="1191"
 p="144.06 2140.92"
 Z="2633"
 Element="8"
 NumHydrogens="1"
 NeedsClean="yes"
 AS="N"
><t
 p="147.96 2144.82"
 BoundingBox="132.94 2136.30 147.96 2144.92"
 LabelJustification="Right"
 Justification="Right"
 LabelAlignment="Right"
><s font="3" size="10" color="0" face="96">OH</s></t></n><b
 id="1192"
 Z="2524"
 B="1136"
 E="1137"
 Order="2"
 BS="N"
 BondCircularOrdering="0 1197 1193 1198"
/><b
 id="1193"
 Z="2525"
 B="1137"
 E="1138"
 BS="N"
/><b
 id="1194"
 Z="2526"
 B="1138"
 E="1139"
 Order="2"
 BS="N"
 BondCircularOrdering="1199 1193 1195 0"
/><b
 id="1195"
 Z="2527"
 B="1139"
 E="1140"
 BS="N"
/><b
 id="1196"
 Z="2528"
 B="1140"
 E="1141"
 Order="2"
 BS="N"
 BondCircularOrdering="1201 1195 1197 0"
/><b
 id="1197"
 Z="2529"
 B="1141"
 E="1136"
 BS="N"
/><b
 id="1198"
 Z="2531"
 B="1137"
 E="1142"
 BS="N"
/><b
 id="1199"
 Z="2533"
 B="1138"
 E="1143"
 BS="N"
/><b
 id="1200"
 Z="2535"
 B="1143"
 E="1144"
 BS="N"
/><b
 id="1201"
 Z="2537"
 B="1140"
 E="1145"
 BS="N"
/><b
 id="1202"
 Z="2539"
 B="1145"
 E="1146"
 Order="2"
 BS="E"
 BondCircularOrdering="0 1201 0 1203"
/><b
 id="1203"
 Z="2541"
 B="1146"
 E="1147"
 BS="N"
/><b
 id="1204"
 Z="2543"
 B="1147"
 E="1148"
 BS="N"
/><b
 id="1205"
 Z="2545"
 B="1147"
 E="1149"
 Order="2"
 BS="N"
/><b
 id="1206"
 Z="2547"
 B="1148"
 E="1150"
 BS="N"
/><b
 id="1207"
 Z="2549"
 B="1150"
 E="1151"
 Display="WedgeEnd"
 BS="N"
/><b
 id="1208"
 Z="2555"
 B="1151"
 E="1152"
 BS="N"
/><b
 id="1209"
 Z="2556"
 B="1152"
 E="1153"
 BS="N"
/><b
 id="1210"
 Z="2557"
 B="1153"
 E="1154"
 BS="N"
/><b
 id="1211"
 Z="2558"
 B="1154"
 E="1155"
 BS="N"
/><b
 id="1212"
 Z="2559"
 B="1155"
 E="1156"
 BS="N"
/><b
 id="1213"
 Z="2560"
 B="1156"
 E="1151"
 BS="N"
/><b
 id="1214"
 Z="2562"
 B="1152"
 E="1157"
 Display="WedgedHashBegin"
 BS="N"
/><b
 id="1215"
 Z="2564"
 B="1153"
 E="1158"
 Display="WedgeBegin"
 BS="N"
/><b
 id="1216"
 Z="2566"
 B="1155"
 E="1159"
 Display="WedgeBegin"
 BS="N"
/><b
 id="1217"
 Z="2568"
 B="1154"
 E="1160"
 Display="WedgedHashBegin"
 BS="N"
/><b
 id="1218"
 Z="2570"
 B="1159"
 E="1161"
 Display="WedgedHashEnd"
 BS="N"
/><b
 id="1219"
 Z="2576"
 B="1161"
 E="1162"
 BS="N"
/><b
 id="1220"
 Z="2577"
 B="1162"
 E="1163"
 BS="N"
/><b
 id="1221"
 Z="2578"
 B="1163"
 E="1164"
 BS="N"
/><b
 id="1222"
 Z="2579"
 B="1164"
 E="1165"
 BS="N"
/><b
 id="1223"
 Z="2580"
 B="1165"
 E="1166"
 BS="N"
/><b
 id="1224"
 Z="2581"
 B="1166"
 E="1161"
 BS="N"
/><b
 id="1225"
 Z="2583"
 B="1166"
 E="1167"
 Display="WedgeBegin"
 BS="N"
/><b
 id="1226"
 Z="2585"
 B="1164"
 E="1168"
 Display="WedgeBegin"
 BS="N"
/><b
 id="1227"
 Z="2587"
 B="1162"
 E="1169"
 Display="WedgeBegin"
 BS="N"
/><b
 id="1228"
 Z="2589"
 B="1165"
 E="1170"
 Display="WedgedHashBegin"
 BS="N"
/><b
 id="1229"
 Z="2591"
 B="1168"
 E="1171"
 BS="N"
/><b
 id="1230"
 Z="2597"
 B="1169"
 E="1172"
 Order="2"
 BS="N"
 BondCircularOrdering="1227 1235 1231 1236"
/><b
 id="1231"
 Z="2598"
 B="1172"
 E="1173"
 BS="N"
/><b
 id="1232"
 Z="2599"
 B="1173"
 E="1174"
 Order="2"
 BS="N"
 BondCircularOrdering="0 1231 1233 1238"
/><b
 id="1233"
 Z="2600"
 B="1174"
 E="1175"
 BS="N"
/><b
 id="1234"
 Z="2601"
 B="1175"
 E="1176"
 Order="2"
 BS="N"
 BondCircularOrdering="1242 1233 1235 1252"
/><b
 id="1235"
 Z="2602"
 B="1176"
 E="1169"
 BS="N"
/><b
 id="1236"
 Z="2604"
 B="1172"
 E="1177"
 BS="N"
/><b
 id="1237"
 Z="2606"
 B="1177"
 E="1178"
 BS="N"
/><b
 id="1238"
 Z="2611"
 B="1174"
 E="1179"
 BS="N"
/><b
 id="1239"
 Z="2612"
 B="1179"
 E="1180"
 BS="N"
/><b
 id="1240"
 Z="2613"
 B="1180"
 E="1181"
 Order="2"
 BS="N"
 BondCircularOrdering="1244 1239 1241 0"
/><b
 id="1241"
 Z="2614"
 B="1181"
 E="1182"
 BS="N"
/><b
 id="1242"
 Z="2615"
 B="1182"
 E="1175"
 BS="N"
/><b
 id="1243"
 Z="2617"
 B="1182"
 E="1183"
 Order="2"
 BS="N"
/><b
 id="1244"
 Z="2619"
 B="1180"
 E="1184"
 BS="N"
/><b
 id="1245"
 Z="2625"
 B="1184"
 E="1185"
 Order="2"
 BS="N"
 BondCircularOrdering="1250 1244 0 1246"
/><b
 id="1246"
 Z="2626"
 B="1185"
 E="1186"
 BS="N"
/><b
 id="1247"
 Z="2627"
 B="1186"
 E="1187"
 Order="2"
 BS="N"
 BondCircularOrdering="1246 0 1251 1248"
/><b
 id="1248"
 Z="2628"
 B="1187"
 E="1188"
 BS="N"
/><b
 id="1249"
 Z="2629"
 B="1188"
 E="1189"
 Order="2"
 BS="N"
 BondCircularOrdering="1248 0 0 1250"
/><b
 id="1250"
 Z="2630"
 B="1189"
 E="1184"
 BS="N"
/><b
 id="1251"
 Z="2632"
 B="1187"
 E="1190"
 BS="N"
/><b
 id="1252"
 Z="2634"
 B="1176"
 E="1191"
 BS="N"
/></fragment><fragment
 id="1254"
 BoundingBox="260.11 2045.48 395.42 2163.53"
 Z="2643"
><n
 id="1255"
 p="310.27 2073.99"
 Z="2641"
 Geometry="Tetrahedral"
 AS="S"
 BondOrdering="1292 1296 1312 0"
/><n
 id="1256"
 p="315.11 2088.22"
 Z="2642"
 Geometry="Tetrahedral"
 AS="S"
 BondOrdering="1292 1293 1315 0"
/><n
 id="1257"
 p="329.84 2091.15"
 Z="2644"
 AS="N"
/><n
 id="1258"
 p="339.76 2079.84"
 Z="2645"
 Element="8"
 NumHydrogens="0"
 NeedsClean="yes"
 AS="N"
><t
 p="335.86 2083.74"
 BoundingBox="335.86 2075.22 343.66 2083.84"
 LabelJustification="Left"
 LabelAlignment="Right"
><s font="3" size="10" color="0" face="96">O</s></t></n><n
 id="1259"
 p="334.92 2065.61"
 Z="2646"
 AS="N"
/><n
 id="1260"
 p="320.18 2062.69"
 Z="2647"
 Element="8"
 NumHydrogens="0"
 NeedsClean="yes"
 AS="N"
><t
 p="316.28 2066.59"
 BoundingBox="316.28 2058.07 324.08 2066.69"
 LabelJustification="Left"
><s font="3" size="10" color="0" face="96">O</s></t></n><n
 id="1261"
 p="346.22 2075.52"
 Z="2653"
 AS="N"
/><n
 id="1262"
 p="360.45 2070.69"
 Z="2654"
 AS="N"
/><n
 id="1263"
 p="363.38 2055.95"
 Z="2655"
 AS="N"
/><n
 id="1264"
 p="352.08 2046.04"
 Z="2656"
 AS="N"
/><n
 id="1265"
 p="337.85 2050.87"
 Z="2657"
 AS="N"
/><n
 id="1266"
 p="377.61 2051.11"
 Z="2664"
 NodeType="Fragment"
 NeedsClean="yes"
 AS="N"
><fragment
 id="2090"
><n
 id="1268"
 p="377.61 2051.11"
 Z="2636"
 Element="8"
 NumHydrogens="0"
 NeedsClean="yes"
><t
 p="373.71 2055.01"
 BoundingBox="373.71 2046.49 381.51 2055.11"
 LabelJustification="Left"
><s font="3" size="10" color="0" face="96">O</s></t></n><n
 id="1269"
 p="380.54 2036.35"
 Z="2637"
/><n
 id="1270"
 p="363.36 2055.95"
 Z="2638"
 NodeType="ExternalConnectionPoint"
 ExternalConnectionNum="1"
/><b
 id="1271"
 Z="2639"
 B="1268"
 E="1269"
/><b
 id="1272"
 Z="2640"
 B="1270"
 E="1268"
/></fragment><t
 p="373.71 2055.01"
 BoundingBox="373.71 2046.49 395.42 2055.11"
 LabelJustification="Left"
 LabelAlignment="Left"
><s font="3" size="10" color="0" face="96">OMe</s></t></n><n
 id="1273"
 p="350.54 2081.99"
 Z="2666"
 Element="8"
 NumHydrogens="0"
 NeedsClean="yes"
 AS="N"
><t
 p="346.64 2085.89"
 BoundingBox="346.64 2077.37 354.44 2085.99"
 LabelJustification="Left"
 LabelAlignment="Right"
><s font="3" size="10" color="0" face="96">O</s></t></n><n
 id="1274"
 p="355.38 2096.22"
 Z="2667"
 AS="N"
/><n
 id="1275"
 p="370.12 2099.15"
 Z="2668"
 Element="7"
 NumHydrogens="1"
 NeedsClean="yes"
 AS="N"
><t
 p="366.52 2103.05"
 BoundingBox="366.52 2094.71 373.74 2111.39"
 LabelJustification="Left"
 LabelAlignment="Below"
 LineStarts="2 3"
><s font="3" size="10" color="0" face="96">NH</s></t></n><n
 id="1276"
 p="380.03 2087.85"
 Z="2669"
 AS="N"
/><n
 id="1277"
 p="375.19 2073.62"
 Z="2670"
 AS="N"
/><n
 id="1278"
 p="334.68 2105.38"
 Z="2676"
 Element="7"
 NumHydrogens="1"
 NeedsClean="yes"
 AS="N"
><t
 p="338.28 2109.28"
 BoundingBox="323.84 2100.94 338.28 2109.28"
 LabelJustification="Right"
 Justification="Right"
 LabelAlignment="Right"
><s font="3" size="10" color="0" face="96">NH</s></t></n><n
 id="1279"
 p="345.47 2107.52"
 Z="2678"
 Geometry="Tetrahedral"
 AS="S"
 BondOrdering="1310 1311 1316 0"
/><n
 id="1280"
 p="295.24 2074.19"
 Z="2681"
 AS="N"
/><n
 id="1281"
 p="290.79 2088.54"
 Z="2682"
 AS="N"
/><n
 id="1282"
 p="303.06 2097.21"
 Z="2683"
 Element="7"
 NumHydrogens="0"
 NeedsClean="yes"
 AS="N"
><t
 p="299.46 2101.11"
 BoundingBox="299.46 2092.77 306.68 2101.11"
 LabelJustification="Left"
 LabelAlignment="Left"
><s font="3" size="10" color="0" face="96">N</s></t></n><n
 id="1283"
 p="350.31 2121.75"
 Z="2688"
 NodeType="GenericNickname"
 NumHydrogens="0"
 NeedsClean="yes"
 AS="N"
 GenericNickname="R"
><t
 p="346.71 2125.65"
 BoundingBox="346.71 2117.31 358.10 2127.85"
 LabelJustification="Left"
 LabelAlignment="Left"
><s font="3" size="10" color="0" face="96">R1</s></t></n><n
 id="1284"
 p="303.06 2112.24"
 Z="2690"
 AS="N"
/><n
 id="1285"
 p="290.05 2119.76"
 Z="2692"
 Geometry="Tetrahedral"
 AS="S"
 BondOrdering="1318 1320 0 1321"
/><n
 id="1286"
 p="316.08 2119.76"
 Z="2694"
 Element="8"
 NumHydrogens="0"
 NeedsClean="yes"
 AS="N"
><t
 p="312.18 2123.66"
 BoundingBox="312.18 2115.14 319.98 2123.76"
 LabelJustification="Left"
><s font="3" size="10" color="0" face="96">O</s></t></n><n
 id="1287"
 p="277.03 2112.24"
 Z="2696"
 NodeType="GenericNickname"
 NumHydrogens="0"
 NeedsClean="yes"
 AS="N"
 GenericNickname="R"
><t
 p="279.80 2116.14"
 BoundingBox="268.41 2107.80 279.80 2118.34"
 LabelJustification="Right"
 Justification="Right"
 LabelAlignment="Right"
><s font="3" size="10" color="0" face="96">R2</s></t></n><n
 id="1288"
 p="290.05 2134.79"
 Z="2698"
 Element="7"
 NumHydrogens="1"
 NeedsClean="yes"
 AS="N"
><t
 p="286.45 2138.69"
 BoundingBox="286.45 2130.35 300.89 2138.69"
 LabelJustification="Left"
 LabelAlignment="Left"
><s font="3" size="10" color="0" face="96">NH</s></t></n><n
 id="1289"
 p="277.03 2142.30"
 Z="2700"
 AS="N"
/><n
 id="1290"
 p="264.01 2134.79"
 Z="2702"
 Element="8"
 NumHydrogens="0"
 NeedsClean="yes"
 AS="N"
><t
 p="260.11 2138.69"
 BoundingBox="260.11 2130.17 267.91 2138.79"
 LabelJustification="Left"
><s font="3" size="10" color="0" face="96">O</s></t></n><n
 id="1291"
 p="277.03 2157.33"
 Z="2704"
 NodeType="GenericNickname"
 NumHydrogens="0"
 NeedsClean="yes"
 AS="N"
 GenericNickname="R"
><t
 p="273.43 2161.23"
 BoundingBox="273.43 2152.89 284.82 2163.53"
 LabelJustification="Left"
 LabelAlignment="Left"
><s font="3" size="10" color="0" face="96">R3</s></t></n><b
 id="1292"
 Z="2648"
 B="1255"
 E="1256"
 BS="N"
/><b
 id="1293"
 Z="2649"
 B="1256"
 E="1257"
 BS="N"
/><b
 id="1294"
 Z="2650"
 B="1257"
 E="1258"
 Order="2"
 BS="N"
/><b
 id="1295"
 Z="2651"
 B="1259"
 E="1260"
 BS="N"
/><b
 id="1296"
 Z="2652"
 B="1260"
 E="1255"
 BS="N"
/><b
 id="1297"
 Z="2658"
 B="1259"
 E="1261"
 Order="2"
 BS="N"
 BondCircularOrdering="1302 1295 0 1298"
/><b
 id="1298"
 Z="2659"
 B="1261"
 E="1262"
 BS="N"
/><b
 id="1299"
 Z="2660"
 B="1262"
 E="1263"
 Order="2"
 BS="N"
 BondCircularOrdering="1298 1308 1303 1300"
/><b
 id="1300"
 Z="2661"
 B="1263"
 E="1264"
 BS="N"
/><b
 id="1301"
 Z="2662"
 B="1264"
 E="1265"
 Order="2"
 BS="N"
 BondCircularOrdering="1300 0 0 1302"
/><b
 id="1302"
 Z="2663"
 B="1265"
 E="1259"
 BS="N"
/><b
 id="1303"
 Z="2665"
 B="1263"
 E="1266"
 BS="N"
/><b
 id="1304"
 Z="2671"
 B="1273"
 E="1274"
 Order="2"
 BS="N"
/><b
 id="1305"
 Z="2672"
 B="1274"
 E="1275"
 BS="N"
/><b
 id="1306"
 Z="2673"
 B="1275"
 E="1276"
 BS="N"
/><b
 id="1307"
 Z="2674"
 B="1276"
 E="1277"
 Order="2"
 BS="Z"
 BondCircularOrdering="1306 0 0 1308"
/><b
 id="1308"
 Z="2675"
 B="1277"
 E="1262"
 BS="N"
/><b
 id="1309"
 Z="2677"
 B="1257"
 E="1278"
 BS="N"
/><b
 id="1310"
 Z="2679"
 B="1274"
 E="1279"
 BS="N"
/><b
 id="1311"
 Z="2680"
 B="1279"
 E="1278"
 BS="N"
/><b
 id="1312"
 Z="2684"
 B="1255"
 E="1280"
 Display="WedgedHashBegin"
 BS="N"
/><b
 id="1313"
 Z="2685"
 B="1280"
 E="1281"
 BS="N"
/><b
 id="1314"
 Z="2686"
 B="1281"
 E="1282"
 BS="N"
/><b
 id="1315"
 Z="2687"
 B="1282"
 E="1256"
 Display="WedgeEnd"
 BS="N"
/><b
 id="1316"
 Z="2689"
 B="1279"
 E="1283"
 Display="WedgedHashBegin"
 BS="N"
/><b
 id="1317"
 Z="2691"
 B="1282"
 E="1284"
 BS="N"
/><b
 id="1318"
 Z="2693"
 B="1284"
 E="1285"
 BS="N"
/><b
 id="1319"
 Z="2695"
 B="1284"
 E="1286"
 Order="2"
 BS="N"
/><b
 id="1320"
 Z="2697"
 B="1285"
 E="1287"
 Display="WedgeBegin"
 BS="N"
/><b
 id="1321"
 Z="2699"
 B="1285"
 E="1288"
 BS="N"
/><b
 id="1322"
 Z="2701"
 B="1288"
 E="1289"
 BS="N"
/><b
 id="1323"
 Z="2703"
 B="1289"
 E="1290"
 Order="2"
 BS="N"
/><b
 id="1324"
 Z="2705"
 B="1289"
 E="1291"
 BS="N"
/></fragment><fragment
 id="1325"
 BoundingBox="404.76 2095.77 433.32 2128.38"
 Z="2708"
><n
 id="1326"
 p="412.72 2109.06"
 Z="2707"
 IgnoreWarnings="yes"
 AS="N"
/><n
 id="1327"
 p="419.99 2113.32"
 Z="2709"
 IgnoreWarnings="yes"
 AS="N"
/><n
 id="1328"
 p="433.08 2105.88"
 Z="2711"
 IgnoreWarnings="yes"
 AS="N"
/><n
 id="1329"
 p="419.89 2128.38"
 Z="2713"
 IgnoreWarnings="yes"
 AS="N"
/><n
 id="1330"
 p="405.19 2122.09"
 Z="2754"
 AS="N"
/><n
 id="1331"
 p="420.24 2096.02"
 Z="2756"
 AS="N"
/><b
 id="1332"
 Z="2710"
 IgnoreWarnings="yes"
 B="1326"
 E="1327"
 BS="N"
/><b
 id="1333"
 Z="2712"
 IgnoreWarnings="yes"
 B="1327"
 E="1328"
 BS="N"
/><b
 id="1334"
 Z="2714"
 IgnoreWarnings="yes"
 B="1327"
 E="1329"
 BS="N"
/><b
 id="1335"
 Z="2755"
 B="1326"
 E="1330"
 BS="N"
/><b
 id="1336"
 Z="2757"
 B="1326"
 E="1331"
 BS="N"
/></fragment><fragment
 id="1337"
 BoundingBox="452.43 2095.77 493.99 2128.38"
 Z="2716"
><n
 id="1338"
 p="460.39 2109.06"
 Z="2715"
 IgnoreWarnings="yes"
 AS="N"
/><n
 id="1339"
 p="467.67 2113.32"
 Z="2717"
 IgnoreWarnings="yes"
 AS="N"
/><n
 id="1340"
 p="480.76 2105.88"
 Z="2719"
 IgnoreWarnings="yes"
 AS="N"
/><n
 id="1341"
 p="467.57 2128.38"
 Z="2721"
 IgnoreWarnings="yes"
 AS="N"
/><n
 id="1342"
 p="493.74 2113.49"
 Z="2723"
 IgnoreWarnings="yes"
 AS="N"
/><n
 id="1343"
 p="452.86 2122.09"
 Z="2758"
 AS="N"
/><n
 id="1344"
 p="467.92 2096.02"
 Z="2760"
 AS="N"
/><b
 id="1345"
 Z="2718"
 IgnoreWarnings="yes"
 B="1338"
 E="1339"
 BS="N"
/><b
 id="1346"
 Z="2720"
 IgnoreWarnings="yes"
 B="1339"
 E="1340"
 BS="N"
/><b
 id="1347"
 Z="2722"
 IgnoreWarnings="yes"
 B="1339"
 E="1341"
 BS="N"
/><b
 id="1348"
 Z="2724"
 IgnoreWarnings="yes"
 B="1340"
 E="1342"
 BS="N"
/><b
 id="1349"
 Z="2759"
 B="1338"
 E="1343"
 BS="N"
/><b
 id="1350"
 Z="2761"
 B="1338"
 E="1344"
 BS="N"
/></fragment><fragment
 id="1351"
 BoundingBox="403 2135.41 444.29 2168.28"
 Z="2726"
><n
 id="1352"
 p="410.96 2148.70"
 Z="2725"
 IgnoreWarnings="yes"
 AS="N"
/><n
 id="1353"
 p="418.24 2152.97"
 Z="2727"
 IgnoreWarnings="yes"
 Geometry="Tetrahedral"
 AS="R"
 BondOrdering="1358 1359 0 1361"
/><n
 id="1354"
 p="433.29 2152.97"
 Z="2729"
 IgnoreWarnings="yes"
 Element="7"
 NumHydrogens="1"
 NeedsClean="yes"
 AS="N"
><t
 p="429.69 2156.87"
 BoundingBox="429.69 2148.53 436.91 2165.21"
 LabelJustification="Left"
 LabelAlignment="Below"
 LineStarts="2 3"
><s font="3" size="10" color="0" face="96">NH</s></t></n><n
 id="1355"
 p="443.94 2142.32"
 Z="2731"
 IgnoreWarnings="yes"
 AS="N"
/><n
 id="1356"
 p="414.29 2167.49"
 Z="2733"
 IgnoreWarnings="yes"
 AS="N"
/><n
 id="602"
 p="403.43 2161.74"
 Z="2762"
 AS="N"
/><n
 id="1357"
 p="418.49 2135.66"
 Z="2764"
 AS="N"
/><b
 id="1358"
 Z="2728"
 IgnoreWarnings="yes"
 B="1352"
 E="1353"
 BS="N"
/><b
 id="1359"
 Z="2730"
 IgnoreWarnings="yes"
 B="1353"
 E="1354"
 BS="N"
/><b
 id="1360"
 Z="2732"
 IgnoreWarnings="yes"
 B="1354"
 E="1355"
 BS="N"
/><b
 id="1361"
 Z="2734"
 IgnoreWarnings="yes"
 B="1353"
 E="1356"
 Display="WedgedHashBegin"
 BS="N"
 CrossingBonds="1362 1363"
/><b
 id="1362"
 Z="2763"
 B="1352"
 E="602"
 BS="N"
 CrossingBonds="1361"
/><b
 id="1363"
 Z="2765"
 B="1352"
 E="1357"
 BS="N"
 CrossingBonds="1361"
/></fragment><fragment
 id="1364"
 BoundingBox="451.43 2135.41 492.71 2168.28"
 Z="2736"
><n
 id="1365"
 p="459.39 2148.70"
 Z="2735"
 IgnoreWarnings="yes"
 AS="N"
/><n
 id="1366"
 p="466.66 2152.97"
 Z="2737"
 IgnoreWarnings="yes"
 Geometry="Tetrahedral"
 AS="R"
 BondOrdering="1372 1373 0 1375"
/><n
 id="1367"
 p="481.72 2152.97"
 Z="2739"
 IgnoreWarnings="yes"
 Element="7"
 NumHydrogens="1"
 NeedsClean="yes"
 AS="N"
><t
 p="478.12 2156.87"
 BoundingBox="478.12 2148.53 492.56 2156.87"
 LabelJustification="Left"
 LabelAlignment="Left"
><s font="3" size="10" color="0" face="96">NH</s></t></n><n
 id="1368"
 p="492.36 2142.32"
 Z="2741"
 IgnoreWarnings="yes"
 AS="N"
/><n
 id="1369"
 p="462.72 2167.49"
 Z="2743"
 IgnoreWarnings="yes"
 AS="N"
/><n
 id="1370"
 p="451.86 2161.74"
 Z="2766"
 AS="N"
/><n
 id="1371"
 p="466.91 2135.66"
 Z="2768"
 AS="N"
/><b
 id="1372"
 Z="2738"
 IgnoreWarnings="yes"
 B="1365"
 E="1366"
 BS="N"
/><b
 id="1373"
 Z="2740"
 IgnoreWarnings="yes"
 B="1366"
 E="1367"
 BS="N"
/><b
 id="1374"
 Z="2742"
 IgnoreWarnings="yes"
 B="1367"
 E="1368"
 BS="N"
/><b
 id="1375"
 Z="2744"
 IgnoreWarnings="yes"
 B="1366"
 E="1369"
 Display="WedgedHashBegin"
 BS="N"
 CrossingBonds="1376 1377"
/><b
 id="1376"
 Z="2767"
 B="1365"
 E="1370"
 BS="N"
 CrossingBonds="1375"
/><b
 id="1377"
 Z="2769"
 B="1365"
 E="1371"
 BS="N"
 CrossingBonds="1375"
/></fragment><fragment
 id="1378"
 BoundingBox="400.02 2090.91 408.69 2104.96"
 Z="2746"
><n
 id="1379"
 p="404.35 2097.16"
 Z="2745"
 IgnoreWarnings="yes"
 NodeType="GenericNickname"
 NumHydrogens="0"
 NeedsClean="yes"
 AS="N"
 GenericNickname="A"
><t
 p="400.02 2101.86"
 BoundingBox="400.02 2090.91 408.69 2104.96"
 LabelJustification="Left"
 LabelLineHeight="auto"
 LineHeight="auto"
><s font="4" size="12" color="0" face="1">A</s></t></n></fragment><fragment
 id="1380"
 BoundingBox="447.27 2090.91 455.27 2104.96"
 Z="2748"
><n
 id="1381"
 p="451.27 2097.16"
 Z="2747"
 IgnoreWarnings="yes"
 Warning="An atom in this label has an invalid valence."
 Element="5"
 NumHydrogens="0"
 NeedsClean="yes"
 AS="N"
><t
 p="447.27 2101.86"
 BoundingBox="447.27 2090.91 455.27 2104.96"
 LabelJustification="Left"
 LabelLineHeight="auto"
 LineHeight="auto"
><s font="4" size="12" color="0" face="1">B</s></t></n></fragment><fragment
 id="1382"
 BoundingBox="446.94 2132.57 455.61 2146.62"
 Z="2750"
><n
 id="1383"
 p="451.27 2138.82"
 Z="2749"
 IgnoreWarnings="yes"
 Warning="An atom in this label has an invalid valence."
 Element="1"
 NumHydrogens="0"
 Isotope="2"
 NeedsClean="yes"
 AS="N"
><t
 p="446.94 2143.52"
 BoundingBox="446.94 2132.57 455.61 2146.62"
 LabelJustification="Left"
 LabelLineHeight="auto"
 LineHeight="auto"
><s font="4" size="12" color="0" face="1">D</s></t></n></fragment><fragment
 id="1384"
 BoundingBox="399.77 2132.57 408.44 2146.62"
 Z="2752"
><n
 id="1385"
 p="404.10 2138.82"
 Z="2751"
 IgnoreWarnings="yes"
 Warning="An atom in this label has an invalid valence."
 NumHydrogens="0"
 NeedsClean="yes"
 AS="N"
><t
 p="399.77 2143.52"
 BoundingBox="399.77 2132.57 408.44 2146.62"
 LabelJustification="Left"
 LabelLineHeight="auto"
 LineHeight="auto"
><s font="4" size="12" color="0" face="1">C</s></t></n></fragment><fragment
 id="1529"
 BoundingBox="30.62 42.10 142.25 126.01"
 Z="2931"
><n
 id="1530"
 p="34.49 69.36"
 Z="2929"
 Geometry="Tetrahedral"
 AS="R"
 BondOrdering="1540 1545 1547 0"
/><n
 id="1531"
 p="50.43 92.02"
 Z="2930"
 Geometry="Tetrahedral"
 AS="R"
 BondOrdering="1540 1541 0 1546"
/><n
 id="1532"
 p="86.86 92.02"
 Z="2932"
 Geometry="Tetrahedral"
 AS="S"
 BondOrdering="1541 1542 1549 0"
/><n
 id="1533"
 p="101.13 69.36"
 Z="2933"
 AS="N"
/><n
 id="1534"
 p="86.14 46.72"
 Z="2934"
 Element="8"
 NumHydrogens="0"
 NeedsClean="yes"
 AS="N"
><t
 p="82.26 50.62"
 BoundingBox="82.26 42.10 90.04 50.72"
 LabelJustification="Left"
><s font="3" size="9.95" color="0" face="96">O</s></t></n><n
 id="1535"
 p="49.49 46.72"
 Z="2935"
 AS="N"
/><n
 id="1536"
 p="50.43 122.01"
 Z="2942"
 Element="8"
 NumHydrogens="1"
 NeedsClean="yes"
 AS="N"
><t
 p="46.55 125.91"
 BoundingBox="46.55 117.40 61.55 126.01"
 LabelJustification="Left"
 LabelAlignment="Left"
><s font="3" size="9.95" color="0" face="96">OH</s></t></n><n
 id="1537"
 p="34.49 99.35"
 Z="2944"
 Element="8"
 NumHydrogens="1"
 NeedsClean="yes"
 AS="N"
><t
 p="30.62 103.25"
 BoundingBox="30.62 94.73 45.62 103.35"
 LabelJustification="Left"
 LabelAlignment="Left"
><s font="3" size="9.95" color="0" face="96">OH</s></t></n><n
 id="1538"
 p="131.12 69.02"
 Z="2946"
 Element="8"
 NumHydrogens="1"
 NeedsClean="yes"
 AS="N"
><t
 p="127.25 72.92"
 BoundingBox="127.25 64.40 142.25 73.02"
 LabelJustification="Left"
 LabelAlignment="Left"
><s font="3" size="9.95" color="0" face="96">OH</s></t></n><n
 id="1539"
 p="86.86 62.03"
 Z="2949"
 Element="8"
 NumHydrogens="1"
 NeedsClean="yes"
 AS="N"
><t
 p="90.80 58.20"
 BoundingBox="75.65 57.84 90.80 66.72"
 LabelJustification="Left"
 RotationAngle="11862016"
 LabelAlignment="Left"
><s font="3" size="9.95" color="0" face="96">OH</s></t></n><b
 id="1540"
 Z="2936"
 Warning="This stereobond connects two stereocenters."
 B="1530"
 E="1531"
 Display="WedgeBegin"
 BS="N"
/><b
 id="1541"
 Z="2937"
 Warning="This stereobond connects two stereocenters."
 B="1531"
 E="1532"
 Display="Bold"
 BS="N"
/><b
 id="1542"
 Z="2938"
 B="1532"
 E="1533"
 Display="WedgeEnd"
 BS="N"
/><b
 id="1543"
 Z="2939"
 B="1533"
 E="1534"
 BS="N"
/><b
 id="1544"
 Z="2940"
 B="1534"
 E="1535"
 BS="N"
/><b
 id="1545"
 Z="2941"
 B="1535"
 E="1530"
 BS="N"
/><b
 id="1546"
 Z="2943"
 B="1531"
 E="1536"
 BS="N"
/><b
 id="1547"
 Z="2945"
 B="1530"
 E="1537"
 BS="N"
/><b
 id="1548"
 Z="2947"
 B="1533"
 E="1538"
 Display="Wavy"
 BS="N"
/><b
 id="1549"
 Z="2950"
 B="1532"
 E="1539"
 BS="N"
/></fragment><fragment
 id="1551"
 BoundingBox="213.60 14.10 295.24 128"
 Z="2989"
><n
 id="1552"
 p="217.47 71.35"
 Z="2987"
 Geometry="Tetrahedral"
 AS="R"
 BondOrdering="1569 1574 0 1575"
/><n
 id="1553"
 p="233.41 94.01"
 Z="2988"
 Geometry="Tetrahedral"
 AS="S"
 BondOrdering="1569 1570 1576 0"
/><n
 id="1554"
 p="269.84 94.01"
 Z="2990"
 Geometry="Tetrahedral"
 AS="R"
 BondOrdering="1570 1571 0 1578"
/><n
 id="1555"
 p="284.11 71.35"
 Z="2991"
 Geometry="Tetrahedral"
 AS="R"
 BondOrdering="1571 1572 1579 0"
/><n
 id="1556"
 p="269.12 48.71"
 Z="2992"
 Element="8"
 NumHydrogens="0"
 NeedsClean="yes"
 AS="N"
><t
 p="265.24 52.61"
 BoundingBox="265.24 44.09 273.02 52.71"
 LabelJustification="Left"
><s font="3" size="9.95" color="0" face="96">O</s></t></n><n
 id="1557"
 p="232.47 48.71"
 Z="2993"
 Geometry="Tetrahedral"
 AS="R"
 BondOrdering="1574 1573 0 1577"
/><n
 id="1558"
 p="217.47 41.36"
 Z="3000"
 Element="8"
 NumHydrogens="1"
 NeedsClean="yes"
 AS="N"
><t
 p="213.60 45.26"
 BoundingBox="213.60 36.74 228.60 45.36"
 LabelJustification="Left"
 LabelAlignment="Left"
><s font="3" size="9.95" color="0" face="96">OH</s></t></n><n
 id="1559"
 p="233.41 64.02"
 Z="3002"
 Element="8"
 NumHydrogens="1"
 NeedsClean="yes"
 AS="N"
><t
 p="229.53 67.92"
 BoundingBox="229.53 59.40 244.53 68.02"
 LabelJustification="Left"
 LabelAlignment="Left"
><s font="3" size="9.95" color="0" face="96">OH</s></t></n><n
 id="1560"
 p="232.47 18.72"
 Z="3004"
 NodeType="Fragment"
 NeedsClean="yes"
 AS="N"
><fragment
 id="2091"
><n
 id="1562"
 p="232.47 18.72"
 Z="2981"
/><n
 id="1563"
 p="206.50 3.72"
 Z="2982"
 Element="8"
 NumHydrogens="1"
 NeedsClean="yes"
><t
 p="210.40 7.62"
 BoundingBox="195.38 -0.90 210.40 7.72"
 LabelJustification="Right"
 Justification="Right"
 LabelAlignment="Right"
><s font="3" size="10" color="0" face="96">OH</s></t></n><n
 id="1564"
 p="232.47 48.71"
 Z="2983"
 NodeType="ExternalConnectionPoint"
 ExternalConnectionNum="1"
/><b
 id="1565"
 Z="2984"
 B="1562"
 E="1563"
/><b
 id="1566"
 Z="2985"
 B="1564"
 E="1562"
/></fragment><t
 p="228.87 22.62"
 BoundingBox="228.87 14.10 262.48 24.77"
 LabelJustification="Left"
 LabelAlignment="Left"
><s font="3" size="9.95" color="0" face="96">CH2OH</s></t></n><n
 id="1567"
 p="269.84 124"
 Z="3006"
 Element="8"
 NumHydrogens="1"
 NeedsClean="yes"
 AS="N"
><t
 p="265.96 127.90"
 BoundingBox="265.96 119.38 280.96 128"
 LabelJustification="Left"
 LabelAlignment="Left"
><s font="3" size="9.95" color="0" face="96">OH</s></t></n><n
 id="1568"
 p="284.11 41.36"
 Z="3008"
 Element="8"
 NumHydrogens="1"
 NeedsClean="yes"
 AS="N"
><t
 p="280.24 45.26"
 BoundingBox="280.24 36.74 295.24 45.36"
 LabelJustification="Left"
 LabelAlignment="Left"
><s font="3" size="9.95" color="0" face="96">OH</s></t></n><b
 id="1569"
 Z="2994"
 Warning="This stereobond connects two stereocenters."
 B="1552"
 E="1553"
 Display="WedgeBegin"
 BS="N"
/><b
 id="1570"
 Z="2995"
 Warning="This stereobond connects two stereocenters."
 B="1553"
 E="1554"
 Display="Bold"
 BS="N"
/><b
 id="1571"
 Z="2996"
 Warning="This stereobond connects two stereocenters."
 B="1554"
 E="1555"
 Display="WedgeEnd"
 BS="N"
/><b
 id="1572"
 Z="2997"
 B="1555"
 E="1556"
 BS="N"
/><b
 id="1573"
 Z="2998"
 B="1556"
 E="1557"
 BS="N"
/><b
 id="1574"
 Z="2999"
 B="1557"
 E="1552"
 BS="N"
/><b
 id="1575"
 Z="3001"
 B="1552"
 E="1558"
 BS="N"
/><b
 id="1576"
 Z="3003"
 B="1553"
 E="1559"
 BS="N"
/><b
 id="1577"
 Z="3005"
 B="1557"
 E="1560"
 BS="N"
/><b
 id="1578"
 Z="3007"
 B="1554"
 E="1567"
 BS="N"
/><b
 id="1579"
 Z="3009"
 B="1555"
 E="1568"
 BS="N"
/></fragment><fragment
 id="1581"
 BoundingBox="387.60 11.10 469.23 125"
 Z="3051"
><n
 id="1582"
 p="391.47 68.35"
 Z="3049"
 Geometry="Tetrahedral"
 AS="R"
 BondOrdering="1601 1606 0 1607"
/><n
 id="1583"
 p="407.41 91.01"
 Z="3050"
 Geometry="Tetrahedral"
 AS="S"
 BondOrdering="1601 1602 1609 0"
/><n
 id="1584"
 p="443.83 91.01"
 Z="3052"
 Geometry="Tetrahedral"
 AS="R"
 BondOrdering="1602 1603 0 1610"
/><n
 id="1585"
 p="458.11 68.35"
 Z="3053"
 Geometry="Tetrahedral"
 AS="S"
 BondOrdering="1603 1604 0 1611"
/><n
 id="1586"
 p="443.11 45.70"
 Z="3054"
 Element="8"
 NumHydrogens="0"
 NeedsClean="yes"
 AS="N"
><t
 p="439.24 49.60"
 BoundingBox="439.24 41.09 447.02 49.70"
 LabelJustification="Left"
><s font="3" size="9.95" color="0" face="96">O</s></t></n><n
 id="1587"
 p="406.47 45.70"
 Z="3055"
 Geometry="Tetrahedral"
 AS="S"
 BondOrdering="1606 1605 0 1608"
/><n
 id="1588"
 p="391.47 38.36"
 Z="3063"
 Element="8"
 NumHydrogens="1"
 NeedsClean="yes"
 AS="N"
><t
 p="387.60 42.26"
 BoundingBox="387.60 33.74 402.60 42.36"
 LabelJustification="Left"
 LabelAlignment="Left"
><s font="3" size="9.95" color="0" face="96">OH</s></t></n><n
 id="1589"
 p="406.47 15.71"
 Z="3065"
 NodeType="Fragment"
 NeedsClean="yes"
 AS="N"
><fragment
 id="2092"
><n
 id="1591"
 p="406.47 15.71"
 Z="3042"
/><n
 id="1592"
 p="380.50 0.72"
 Z="3043"
 Element="8"
 NumHydrogens="0"
 NeedsClean="yes"
><t
 p="376.60 4.62"
 BoundingBox="376.60 -3.90 384.40 4.72"
 LabelJustification="Left"
><s font="3" size="10" color="0" face="96">O</s></t></n><n
 id="1593"
 p="432.44 0.72"
 Z="3044"
 Element="8"
 NumHydrogens="1"
 NeedsClean="yes"
><t
 p="428.54 4.62"
 BoundingBox="428.54 -3.90 443.56 4.72"
 LabelJustification="Left"
 LabelAlignment="Left"
><s font="3" size="10" color="0" face="96">OH</s></t></n><n
 id="1594"
 p="406.47 45.70"
 Z="3045"
 NodeType="ExternalConnectionPoint"
 ExternalConnectionNum="1"
/><b
 id="1595"
 Z="3046"
 B="1591"
 E="1592"
 Order="2"
/><b
 id="1596"
 Z="3047"
 B="1591"
 E="1593"
/><b
 id="1597"
 Z="3048"
 B="1594"
 E="1591"
/></fragment><t
 p="402.87 19.61"
 BoundingBox="402.87 11.10 429.26 21.76"
 LabelJustification="Left"
 LabelAlignment="Left"
><s font="3" size="9.95" color="0" face="96">CO2H</s></t></n><n
 id="1598"
 p="407.41 61.02"
 Z="3067"
 Element="8"
 NumHydrogens="1"
 NeedsClean="yes"
 AS="N"
><t
 p="403.53 64.92"
 BoundingBox="403.53 56.40 418.53 65.02"
 LabelJustification="Left"
 LabelAlignment="Left"
><s font="3" size="9.95" color="0" face="96">OH</s></t></n><n
 id="1599"
 p="443.83 121"
 Z="3069"
 Element="8"
 NumHydrogens="1"
 NeedsClean="yes"
 AS="N"
><t
 p="439.96 124.90"
 BoundingBox="439.96 116.38 454.96 125"
 LabelJustification="Left"
 LabelAlignment="Left"
><s font="3" size="9.95" color="0" face="96">OH</s></t></n><n
 id="1600"
 p="458.11 98.34"
 Z="3071"
 Element="8"
 NumHydrogens="1"
 NeedsClean="yes"
 AS="N"
><t
 p="454.23 102.24"
 BoundingBox="454.23 93.72 469.23 102.34"
 LabelJustification="Left"
 LabelAlignment="Left"
><s font="3" size="9.95" color="0" face="96">OH</s></t></n><b
 id="1601"
 Z="3056"
 Warning="This stereobond connects two stereocenters."
 B="1582"
 E="1583"
 Display="WedgeBegin"
 BS="N"
/><b
 id="1602"
 Z="3057"
 Warning="This stereobond connects two stereocenters."
 B="1583"
 E="1584"
 Display="Bold"
 BS="N"
/><b
 id="1603"
 Z="3058"
 Warning="This stereobond connects two stereocenters."
 B="1584"
 E="1585"
 Display="WedgeEnd"
 BS="N"
/><b
 id="1604"
 Z="3059"
 B="1585"
 E="1586"
 BS="N"
/><b
 id="1605"
 Z="3060"
 B="1586"
 E="1587"
 BS="N"
/><b
 id="1606"
 Z="3061"
 B="1587"
 E="1582"
 BS="N"
/><b
 id="1607"
 Z="3064"
 B="1582"
 E="1588"
 BS="N"
/><b
 id="1608"
 Z="3066"
 B="1587"
 E="1589"
 BS="N"
/><b
 id="1609"
 Z="3068"
 B="1583"
 E="1598"
 BS="N"
/><b
 id="1610"
 Z="3070"
 B="1584"
 E="1599"
 BS="N"
/><b
 id="1611"
 Z="3072"
 B="1585"
 E="1600"
 BS="N"
/></fragment><fragment
 id="1613"
 BoundingBox="36.10 241.10 117.73 355"
 Z="3110"
><n
 id="1614"
 p="39.97 298.35"
 Z="3108"
 Geometry="Tetrahedral"
 AS="S"
 BondOrdering="1631 1636 1640 0"
/><n
 id="1615"
 p="55.91 321.01"
 Z="3109"
 Geometry="Tetrahedral"
 AS="S"
 BondOrdering="1631 1632 1641 0"
/><n
 id="1616"
 p="92.33 321.01"
 Z="3111"
 Geometry="Tetrahedral"
 AS="R"
 BondOrdering="1632 1633 0 1638"
/><n
 id="1617"
 p="106.61 298.35"
 Z="3112"
 Geometry="Tetrahedral"
 AS="S"
 BondOrdering="1633 1634 0 1639"
/><n
 id="1618"
 p="91.61 275.70"
 Z="3113"
 Element="8"
 NumHydrogens="0"
 NeedsClean="yes"
 AS="N"
><t
 p="87.74 279.60"
 BoundingBox="87.74 271.09 95.52 279.70"
 LabelJustification="Left"
><s font="3" size="9.95" color="0" face="96">O</s></t></n><n
 id="1619"
 p="54.97 275.70"
 Z="3114"
 Geometry="Tetrahedral"
 AS="R"
 BondOrdering="1636 1635 0 1637"
/><n
 id="1620"
 p="54.97 245.71"
 Z="3121"
 NodeType="Fragment"
 NeedsClean="yes"
 AS="N"
><fragment
 id="2093"
><n
 id="1622"
 p="54.97 245.71"
 Z="3103"
/><n
 id="1623"
 p="29 230.72"
 Z="3104"
 Element="8"
 NumHydrogens="1"
 NeedsClean="yes"
><t
 p="32.90 234.62"
 BoundingBox="17.87 226.10 32.90 234.72"
 LabelJustification="Right"
 Justification="Right"
 LabelAlignment="Right"
><s font="3" size="10" color="0" face="96">OH</s></t></n><n
 id="1624"
 p="54.97 275.70"
 Z="3105"
 NodeType="ExternalConnectionPoint"
 ExternalConnectionNum="1"
/><b
 id="1625"
 Z="3106"
 B="1622"
 E="1623"
/><b
 id="1626"
 Z="3107"
 B="1624"
 E="1622"
/></fragment><t
 p="51.37 249.61"
 BoundingBox="51.37 241.10 84.98 251.76"
 LabelJustification="Left"
 LabelAlignment="Left"
><s font="3" size="9.95" color="0" face="96">CH2OH</s></t></n><n
 id="1627"
 p="92.33 351"
 Z="3123"
 Element="8"
 NumHydrogens="1"
 NeedsClean="yes"
 AS="N"
><t
 p="88.46 354.90"
 BoundingBox="88.46 346.38 103.46 355"
 LabelJustification="Left"
 LabelAlignment="Left"
><s font="3" size="9.95" color="0" face="96">OH</s></t></n><n
 id="1628"
 p="106.61 328.34"
 Z="3125"
 Element="8"
 NumHydrogens="1"
 NeedsClean="yes"
 AS="N"
><t
 p="102.73 332.24"
 BoundingBox="102.73 323.72 117.73 332.34"
 LabelJustification="Left"
 LabelAlignment="Left"
><s font="3" size="9.95" color="0" face="96">OH</s></t></n><n
 id="1629"
 p="39.97 328.34"
 Z="3127"
 Element="8"
 NumHydrogens="1"
 NeedsClean="yes"
 AS="N"
><t
 p="36.10 332.24"
 BoundingBox="36.10 323.72 51.10 332.34"
 LabelJustification="Left"
 LabelAlignment="Left"
><s font="3" size="9.95" color="0" face="96">OH</s></t></n><n
 id="1630"
 p="55.91 291.02"
 Z="3129"
 Element="8"
 NumHydrogens="1"
 NeedsClean="yes"
 AS="N"
><t
 p="52.03 294.92"
 BoundingBox="52.03 286.40 67.03 295.02"
 LabelJustification="Left"
 LabelAlignment="Left"
><s font="3" size="9.95" color="0" face="96">OH</s></t></n><b
 id="1631"
 Z="3115"
 Warning="This stereobond connects two stereocenters."
 B="1614"
 E="1615"
 Display="WedgeBegin"
 BS="N"
/><b
 id="1632"
 Z="3116"
 Warning="This stereobond connects two stereocenters."
 B="1615"
 E="1616"
 Display="Bold"
 BS="N"
/><b
 id="1633"
 Z="3117"
 Warning="This stereobond connects two stereocenters."
 B="1616"
 E="1617"
 Display="WedgeEnd"
 BS="N"
/><b
 id="1634"
 Z="3118"
 B="1617"
 E="1618"
 BS="N"
/><b
 id="1635"
 Z="3119"
 B="1618"
 E="1619"
 BS="N"
/><b
 id="1636"
 Z="3120"
 B="1619"
 E="1614"
 BS="N"
/><b
 id="1637"
 Z="3122"
 B="1619"
 E="1620"
 BS="N"
/><b
 id="1638"
 Z="3124"
 B="1616"
 E="1627"
 BS="N"
/><b
 id="1639"
 Z="3126"
 B="1617"
 E="1628"
 BS="N"
/><b
 id="1640"
 Z="3128"
 B="1614"
 E="1629"
 BS="N"
/><b
 id="1641"
 Z="3130"
 B="1615"
 E="1630"
 BS="N"
/></fragment><fragment
 id="1643"
 BoundingBox="215.10 246.60 296.73 360.50"
 Z="3173"
><n
 id="1644"
 p="218.97 303.85"
 Z="3171"
 Geometry="Tetrahedral"
 AS="S"
 BondOrdering="1662 1667 1668 0"
/><n
 id="1645"
 p="234.91 326.51"
 Z="3172"
 Geometry="Tetrahedral"
 AS="S"
 BondOrdering="1662 1663 1669 0"
/><n
 id="1646"
 p="271.33 326.51"
 Z="3174"
 Geometry="Tetrahedral"
 AS="R"
 BondOrdering="1663 1664 0 1670"
/><n
 id="1647"
 p="285.61 303.85"
 Z="3175"
 Geometry="Tetrahedral"
 AS="R"
 BondOrdering="1664 1665 1671 0"
/><n
 id="1648"
 p="270.61 281.20"
 Z="3176"
 Element="8"
 NumHydrogens="0"
 NeedsClean="yes"
 AS="N"
><t
 p="266.74 285.10"
 BoundingBox="266.74 276.59 274.52 285.20"
 LabelJustification="Left"
><s font="3" size="9.95" color="0" face="96">O</s></t></n><n
 id="1649"
 p="233.97 281.20"
 Z="3177"
 Geometry="Tetrahedral"
 AS="S"
 BondOrdering="1667 1666 0 1672"
/><n
 id="1650"
 p="218.97 333.84"
 Z="3184"
 Element="8"
 NumHydrogens="1"
 NeedsClean="yes"
 AS="N"
><t
 p="215.10 337.74"
 BoundingBox="215.10 329.22 230.10 337.84"
 LabelJustification="Left"
 LabelAlignment="Left"
><s font="3" size="9.95" color="0" face="96">OH</s></t></n><n
 id="1651"
 p="234.91 296.52"
 Z="3186"
 Element="8"
 NumHydrogens="1"
 NeedsClean="yes"
 AS="N"
><t
 p="231.03 300.42"
 BoundingBox="231.03 291.90 246.03 300.52"
 LabelJustification="Left"
 LabelAlignment="Left"
><s font="3" size="9.95" color="0" face="96">OH</s></t></n><n
 id="294"
 p="271.33 356.50"
 Z="3188"
 Element="8"
 NumHydrogens="1"
 NeedsClean="yes"
 AS="N"
><t
 p="267.46 360.40"
 BoundingBox="267.46 351.88 282.46 360.50"
 LabelJustification="Left"
 LabelAlignment="Left"
><s font="3" size="9.95" color="0" face="96">OH</s></t></n><n
 id="1652"
 p="285.61 273.86"
 Z="3190"
 Element="8"
 NumHydrogens="1"
 NeedsClean="yes"
 AS="N"
><t
 p="281.73 277.76"
 BoundingBox="281.73 269.24 296.73 277.86"
 LabelJustification="Left"
 LabelAlignment="Left"
><s font="3" size="9.95" color="0" face="96">OH</s></t></n><n
 id="1653"
 p="233.97 251.21"
 Z="3192"
 NodeType="Fragment"
 NeedsClean="yes"
 AS="N"
><fragment
 id="2094"
><n
 id="1655"
 p="233.97 251.21"
 Z="3164"
/><n
 id="1656"
 p="208 236.22"
 Z="3165"
 Element="8"
 NumHydrogens="0"
 NeedsClean="yes"
><t
 p="204.10 240.12"
 BoundingBox="204.10 231.60 211.90 240.22"
 LabelJustification="Left"
><s font="3" size="10" color="0" face="96">O</s></t></n><n
 id="1657"
 p="259.94 236.22"
 Z="3166"
 Element="8"
 NumHydrogens="1"
 NeedsClean="yes"
><t
 p="256.04 240.12"
 BoundingBox="256.04 231.60 271.06 240.22"
 LabelJustification="Left"
 LabelAlignment="Left"
><s font="3" size="10" color="0" face="96">OH</s></t></n><n
 id="1658"
 p="233.97 281.20"
 Z="3167"
 NodeType="ExternalConnectionPoint"
 ExternalConnectionNum="1"
/><b
 id="1659"
 Z="3168"
 B="1655"
 E="1656"
 Order="2"
/><b
 id="1660"
 Z="3169"
 B="1655"
 E="1657"
/><b
 id="1661"
 Z="3170"
 B="1658"
 E="1655"
/></fragment><t
 p="230.37 255.11"
 BoundingBox="230.37 246.60 260.37 255.21"
 LabelJustification="Left"
 LabelAlignment="Left"
><s font="3" size="9.95" color="0" face="96">COOH</s></t></n><b
 id="1662"
 Z="3178"
 Warning="This stereobond connects two stereocenters."
 B="1644"
 E="1645"
 Display="WedgeBegin"
 BS="N"
/><b
 id="1663"
 Z="3179"
 Warning="This stereobond connects two stereocenters."
 B="1645"
 E="1646"
 Display="Bold"
 BS="N"
/><b
 id="1664"
 Z="3180"
 Warning="This stereobond connects two stereocenters."
 B="1646"
 E="1647"
 Display="WedgeEnd"
 BS="N"
/><b
 id="1665"
 Z="3181"
 B="1647"
 E="1648"
 BS="N"
/><b
 id="1666"
 Z="3182"
 B="1648"
 E="1649"
 BS="N"
/><b
 id="1667"
 Z="3183"
 B="1649"
 E="1644"
 BS="N"
/><b
 id="1668"
 Z="3185"
 B="1644"
 E="1650"
 BS="N"
/><b
 id="1669"
 Z="3187"
 B="1645"
 E="1651"
 BS="N"
/><b
 id="1670"
 Z="3189"
 B="1646"
 E="294"
 BS="N"
/><b
 id="1671"
 Z="3191"
 B="1647"
 E="1652"
 BS="N"
/><b
 id="1672"
 Z="3193"
 B="1649"
 E="1653"
 BS="N"
/></fragment><fragment
 id="1674"
 BoundingBox="388.60 246.10 470.23 337.34"
 Z="3232"
><n
 id="1675"
 p="392.47 303.35"
 Z="3230"
 Geometry="Tetrahedral"
 AS="S"
 BondOrdering="1691 1696 1697 0"
/><n
 id="1676"
 p="408.41 326.01"
 Z="3231"
 Geometry="Tetrahedral"
 AS="S"
 BondOrdering="1691 1692 1698 0"
/><n
 id="1677"
 p="444.83 326.01"
 Z="3233"
 Geometry="Tetrahedral"
 AS="S"
 BondOrdering="1692 1693 1701 0"
/><n
 id="1678"
 p="459.11 303.35"
 Z="3234"
 Geometry="Tetrahedral"
 AS="S"
 BondOrdering="1693 1694 0 1699"
/><n
 id="1679"
 p="444.11 280.70"
 Z="3235"
 Element="8"
 NumHydrogens="0"
 NeedsClean="yes"
 AS="N"
><t
 p="440.24 284.60"
 BoundingBox="440.24 276.09 448.02 284.70"
 LabelJustification="Left"
><s font="3" size="9.95" color="0" face="96">O</s></t></n><n
 id="1680"
 p="407.47 280.70"
 Z="3236"
 Geometry="Tetrahedral"
 AS="R"
 BondOrdering="1696 1695 0 1700"
/><n
 id="1681"
 p="392.47 333.34"
 Z="3244"
 Element="8"
 NumHydrogens="1"
 NeedsClean="yes"
 AS="N"
><t
 p="388.60 337.24"
 BoundingBox="388.60 328.72 403.60 337.34"
 LabelJustification="Left"
 LabelAlignment="Left"
><s font="3" size="9.95" color="0" face="96">OH</s></t></n><n
 id="1682"
 p="408.41 296.02"
 Z="3246"
 Element="8"
 NumHydrogens="1"
 NeedsClean="yes"
 AS="N"
><t
 p="404.53 299.92"
 BoundingBox="404.53 291.40 419.53 300.02"
 LabelJustification="Left"
 LabelAlignment="Left"
><s font="3" size="9.95" color="0" face="96">OH</s></t></n><n
 id="1683"
 p="459.11 333.34"
 Z="3248"
 Element="8"
 NumHydrogens="1"
 NeedsClean="yes"
 AS="N"
><t
 p="455.23 337.24"
 BoundingBox="455.23 328.72 470.23 337.34"
 LabelJustification="Left"
 LabelAlignment="Left"
><s font="3" size="9.95" color="0" face="96">OH</s></t></n><n
 id="1684"
 p="407.47 250.71"
 Z="3250"
 NodeType="Fragment"
 NeedsClean="yes"
 AS="N"
><fragment
 id="2095"
><n
 id="1686"
 p="407.47 250.71"
 Z="3225"
/><n
 id="1687"
 p="381.50 235.72"
 Z="3226"
 Element="8"
 NumHydrogens="1"
 NeedsClean="yes"
><t
 p="385.40 239.62"
 BoundingBox="370.37 231.10 385.40 239.72"
 LabelJustification="Right"
 Justification="Right"
 LabelAlignment="Right"
><s font="3" size="10" color="0" face="96">OH</s></t></n><n
 id="1688"
 p="407.47 280.70"
 Z="3227"
 NodeType="ExternalConnectionPoint"
 ExternalConnectionNum="1"
/><b
 id="1689"
 Z="3228"
 B="1686"
 E="1687"
/><b
 id="310"
 Z="3229"
 B="1688"
 E="1686"
/></fragment><t
 p="403.87 254.61"
 BoundingBox="403.87 246.10 437.48 256.76"
 LabelJustification="Left"
 LabelAlignment="Left"
><s font="3" size="9.95" color="0" face="96">CH2OH</s></t></n><n
 id="1690"
 p="444.83 296.02"
 Z="3252"
 Element="8"
 NumHydrogens="1"
 NeedsClean="yes"
 AS="N"
><t
 p="448.78 292.19"
 BoundingBox="433.63 291.82 448.78 300.70"
 LabelJustification="Left"
 RotationAngle="11862016"
 WordWrapWidth="16"
 LabelAlignment="Left"
><s font="3" size="9.95" color="0" face="96">OH</s></t></n><b
 id="1691"
 Z="3237"
 Warning="This stereobond connects two stereocenters."
 B="1675"
 E="1676"
 Display="WedgeBegin"
 BS="N"
/><b
 id="1692"
 Z="3238"
 Warning="This stereobond connects two stereocenters."
 B="1676"
 E="1677"
 Display="Bold"
 BS="N"
/><b
 id="1693"
 Z="3239"
 Warning="This stereobond connects two stereocenters."
 B="1677"
 E="1678"
 Display="WedgeEnd"
 BS="N"
/><b
 id="1694"
 Z="3240"
 B="1678"
 E="1679"
 BS="N"
/><b
 id="1695"
 Z="3241"
 B="1679"
 E="1680"
 BS="N"
/><b
 id="1696"
 Z="3242"
 B="1680"
 E="1675"
 BS="N"
/><b
 id="1697"
 Z="3245"
 B="1675"
 E="1681"
 BS="N"
/><b
 id="1698"
 Z="3247"
 B="1676"
 E="1682"
 BS="N"
/><b
 id="1699"
 Z="3249"
 B="1678"
 E="1683"
 BS="N"
/><b
 id="1700"
 Z="3251"
 B="1680"
 E="1684"
 BS="N"
/><b
 id="1701"
 Z="3253"
 B="1677"
 E="1690"
 BS="N"
/></fragment><fragment
 id="1703"
 BoundingBox="37.60 461.74 119.23 553"
 Z="3280"
><n
 id="1704"
 p="41.47 496.35"
 Z="3278"
 Geometry="Tetrahedral"
 AS="R"
 BondOrdering="1715 1720 0 1721"
/><n
 id="1705"
 p="57.41 519.01"
 Z="3279"
 Geometry="Tetrahedral"
 AS="R"
 BondOrdering="1715 1716 0 1724"
/><n
 id="1706"
 p="93.83 519.01"
 Z="3281"
 Geometry="Tetrahedral"
 AS="R"
 BondOrdering="1716 1717 0 1725"
/><n
 id="1707"
 p="108.11 496.35"
 Z="3282"
 Geometry="Tetrahedral"
 AS="R"
 BondOrdering="1717 1718 1723 0"
/><n
 id="1708"
 p="93.11 473.70"
 Z="3283"
 Element="8"
 NumHydrogens="0"
 NeedsClean="yes"
 AS="N"
><t
 p="89.24 477.60"
 BoundingBox="89.24 469.09 97.02 477.70"
 LabelJustification="Left"
><s font="3" size="9.95" color="0" face="96">O</s></t></n><n
 id="1709"
 p="56.47 473.70"
 Z="3284"
 Geometry="Tetrahedral"
 AS="S"
 BondOrdering="1720 1719 1722 0"
/><n
 id="1710"
 p="41.47 466.36"
 Z="3292"
 Element="8"
 NumHydrogens="1"
 NeedsClean="yes"
 AS="N"
><t
 p="37.60 470.26"
 BoundingBox="37.60 461.74 52.60 470.36"
 LabelJustification="Left"
 LabelAlignment="Left"
><s font="3" size="9.95" color="0" face="96">OH</s></t></n><n
 id="1711"
 p="56.47 503.69"
 Z="3294"
 NumHydrogens="3"
 NeedsClean="yes"
 AS="N"
><t
 p="52.87 507.59"
 BoundingBox="52.87 499.08 71.48 509.84"
 LabelJustification="Left"
 LabelAlignment="Left"
><s font="3" size="9.95" color="0" face="96">CH3</s></t></n><n
 id="1712"
 p="108.11 466.36"
 Z="3296"
 Element="8"
 NumHydrogens="1"
 NeedsClean="yes"
 AS="N"
><t
 p="104.23 470.26"
 BoundingBox="104.23 461.74 119.23 470.36"
 LabelJustification="Left"
 LabelAlignment="Left"
><s font="3" size="9.95" color="0" face="96">OH</s></t></n><n
 id="1713"
 p="57.41 549"
 Z="3298"
 Element="8"
 NumHydrogens="1"
 NeedsClean="yes"
 AS="N"
><t
 p="53.53 552.90"
 BoundingBox="53.53 544.38 68.53 553"
 LabelJustification="Left"
 LabelAlignment="Left"
><s font="3" size="9.95" color="0" face="96">OH</s></t></n><n
 id="1714"
 p="93.83 549"
 Z="3300"
 Element="8"
 NumHydrogens="1"
 NeedsClean="yes"
 AS="N"
><t
 p="89.96 552.90"
 BoundingBox="89.96 544.38 104.96 553"
 LabelJustification="Left"
 LabelAlignment="Left"
><s font="3" size="9.95" color="0" face="96">OH</s></t></n><b
 id="1715"
 Z="3285"
 Warning="This stereobond connects two stereocenters."
 B="1704"
 E="1705"
 Display="WedgeBegin"
 BS="N"
/><b
 id="1716"
 Z="3286"
 Warning="This stereobond connects two stereocenters."
 B="1705"
 E="1706"
 Display="Bold"
 BS="N"
/><b
 id="1717"
 Z="3287"
 Warning="This stereobond connects two stereocenters."
 B="1706"
 E="1707"
 Display="WedgeEnd"
 BS="N"
/><b
 id="1718"
 Z="3288"
 B="1707"
 E="1708"
 BS="N"
/><b
 id="1719"
 Z="3289"
 B="1708"
 E="1709"
 BS="N"
/><b
 id="1720"
 Z="3290"
 B="1709"
 E="1704"
 BS="N"
/><b
 id="1721"
 Z="3293"
 B="1704"
 E="1710"
 BS="N"
/><b
 id="1722"
 Z="3295"
 B="1709"
 E="1711"
 BS="N"
/><b
 id="1723"
 Z="3297"
 B="1707"
 E="1712"
 BS="N"
/><b
 id="1724"
 Z="3299"
 B="1705"
 E="1713"
 BS="N"
/><b
 id="1725"
 Z="3301"
 B="1706"
 E="1714"
 BS="N"
/></fragment><fragment
 id="1727"
 BoundingBox="213.60 467.59 295.23 551.50"
 Z="3326"
><n
 id="1728"
 p="217.47 494.85"
 Z="3324"
 Geometry="Tetrahedral"
 AS="R"
 BondOrdering="1738 1743 1744 0"
/><n
 id="1729"
 p="233.41 517.51"
 Z="3325"
 Geometry="Tetrahedral"
 AS="R"
 BondOrdering="1738 1739 0 1745"
/><n
 id="1730"
 p="269.83 517.51"
 Z="3327"
 Geometry="Tetrahedral"
 AS="R"
 BondOrdering="1739 1740 0 1746"
/><n
 id="1731"
 p="284.11 494.85"
 Z="3328"
 Geometry="Tetrahedral"
 AS="S"
 BondOrdering="1740 1741 0 1747"
/><n
 id="1732"
 p="269.11 472.20"
 Z="3329"
 Element="8"
 NumHydrogens="0"
 NeedsClean="yes"
 AS="N"
><t
 p="265.24 476.10"
 BoundingBox="265.24 467.59 273.02 476.20"
 LabelJustification="Left"
><s font="3" size="9.95" color="0" face="96">O</s></t></n><n
 id="1733"
 p="232.47 472.20"
 Z="3330"
 AS="N"
/><n
 id="1734"
 p="217.47 524.84"
 Z="3337"
 Element="8"
 NumHydrogens="1"
 NeedsClean="yes"
 AS="N"
><t
 p="213.60 528.74"
 BoundingBox="213.60 520.22 228.60 528.84"
 LabelJustification="Left"
 LabelAlignment="Left"
><s font="3" size="9.95" color="0" face="96">OH</s></t></n><n
 id="1735"
 p="233.41 547.50"
 Z="3339"
 Element="8"
 NumHydrogens="1"
 NeedsClean="yes"
 AS="N"
><t
 p="229.53 551.40"
 BoundingBox="229.53 542.88 244.53 551.50"
 LabelJustification="Left"
 LabelAlignment="Left"
><s font="3" size="9.95" color="0" face="96">OH</s></t></n><n
 id="1736"
 p="269.83 547.50"
 Z="3341"
 Element="8"
 NumHydrogens="1"
 NeedsClean="yes"
 AS="N"
><t
 p="265.96 551.40"
 BoundingBox="265.96 542.88 280.96 551.50"
 LabelJustification="Left"
 LabelAlignment="Left"
><s font="3" size="9.95" color="0" face="96">OH</s></t></n><n
 id="1737"
 p="284.11 524.84"
 Z="3343"
 Element="8"
 NumHydrogens="1"
 NeedsClean="yes"
 AS="N"
><t
 p="280.23 528.74"
 BoundingBox="280.23 520.22 295.23 528.84"
 LabelJustification="Left"
 LabelAlignment="Left"
><s font="3" size="9.95" color="0" face="96">OH</s></t></n><b
 id="1738"
 Z="3331"
 Warning="This stereobond connects two stereocenters."
 B="1728"
 E="1729"
 Display="WedgeBegin"
 BS="N"
/><b
 id="1739"
 Z="3332"
 Warning="This stereobond connects two stereocenters."
 B="1729"
 E="1730"
 Display="Bold"
 BS="N"
/><b
 id="1740"
 Z="3333"
 Warning="This stereobond connects two stereocenters."
 B="1730"
 E="1731"
 Display="WedgeEnd"
 BS="N"
/><b
 id="1741"
 Z="3334"
 B="1731"
 E="1732"
 BS="N"
/><b
 id="1742"
 Z="3335"
 B="1732"
 E="1733"
 BS="N"
/><b
 id="1743"
 Z="3336"
 B="1733"
 E="1728"
 BS="N"
/><b
 id="1744"
 Z="3338"
 B="1728"
 E="1734"
 BS="N"
/><b
 id="1745"
 Z="3340"
 B="1729"
 E="1735"
 BS="N"
/><b
 id="1746"
 Z="3342"
 B="1730"
 E="1736"
 BS="N"
/><b
 id="1747"
 Z="3344"
 B="1731"
 E="1737"
 BS="N"
/></fragment><fragment
 id="1749"
 BoundingBox="380.60 463.59 492.22 547.50"
 Z="3370"
><n
 id="1750"
 p="384.47 490.85"
 Z="3368"
 Geometry="Tetrahedral"
 AS="R"
 BondOrdering="1760 1765 1766 0"
/><n
 id="1751"
 p="400.41 513.51"
 Z="3369"
 Geometry="Tetrahedral"
 AS="S"
 BondOrdering="1760 1761 1767 0"
/><n
 id="1752"
 p="436.83 513.51"
 Z="3371"
 Geometry="Tetrahedral"
 AS="R"
 BondOrdering="1761 1762 0 1768"
/><n
 id="1753"
 p="451.11 490.85"
 Z="3372"
 AS="N"
/><n
 id="1754"
 p="436.11 468.20"
 Z="3373"
 Element="8"
 NumHydrogens="0"
 NeedsClean="yes"
 AS="N"
><t
 p="432.24 472.10"
 BoundingBox="432.24 463.59 440.02 472.20"
 LabelJustification="Left"
><s font="3" size="9.95" color="0" face="96">O</s></t></n><n
 id="1755"
 p="399.47 468.20"
 Z="3374"
 AS="N"
/><n
 id="1756"
 p="384.47 520.84"
 Z="3381"
 Element="8"
 NumHydrogens="1"
 NeedsClean="yes"
 AS="N"
><t
 p="380.60 524.74"
 BoundingBox="380.60 516.22 395.60 524.84"
 LabelJustification="Left"
 LabelAlignment="Left"
><s font="3" size="9.95" color="0" face="96">OH</s></t></n><n
 id="1757"
 p="400.41 483.52"
 Z="3383"
 Element="8"
 NumHydrogens="1"
 NeedsClean="yes"
 AS="N"
><t
 p="396.53 487.42"
 BoundingBox="396.53 478.90 411.53 487.52"
 LabelJustification="Left"
 LabelAlignment="Left"
><s font="3" size="9.95" color="0" face="96">OH</s></t></n><n
 id="1758"
 p="436.83 543.50"
 Z="3385"
 Element="8"
 NumHydrogens="1"
 NeedsClean="yes"
 AS="N"
><t
 p="432.96 547.40"
 BoundingBox="432.96 538.88 447.96 547.50"
 LabelJustification="Left"
 LabelAlignment="Left"
><s font="3" size="9.95" color="0" face="96">OH</s></t></n><n
 id="1759"
 p="481.10 490.85"
 Z="3387"
 Element="8"
 NumHydrogens="1"
 NeedsClean="yes"
 AS="N"
><t
 p="477.22 494.75"
 BoundingBox="477.22 486.23 492.22 494.85"
 LabelJustification="Left"
 LabelAlignment="Left"
><s font="3" size="9.95" color="0" face="96">OH</s></t></n><b
 id="1760"
 Z="3375"
 Warning="This stereobond connects two stereocenters."
 B="1750"
 E="1751"
 Display="WedgeBegin"
 BS="N"
/><b
 id="1761"
 Z="3376"
 Warning="This stereobond connects two stereocenters."
 B="1751"
 E="1752"
 Display="Bold"
 BS="N"
/><b
 id="1762"
 Z="3377"
 B="1752"
 E="1753"
 Display="WedgeEnd"
 BS="N"
/><b
 id="1763"
 Z="3378"
 B="1753"
 E="1754"
 BS="N"
/><b
 id="1764"
 Z="3379"
 B="1754"
 E="1755"
 BS="N"
/><b
 id="1765"
 Z="3380"
 B="1755"
 E="1750"
 BS="N"
/><b
 id="1766"
 Z="3382"
 B="1750"
 E="1756"
 BS="N"
/><b
 id="1767"
 Z="3384"
 B="1751"
 E="1757"
 BS="N"
/><b
 id="1768"
 Z="3386"
 B="1752"
 E="1758"
 BS="N"
/><b
 id="1769"
 Z="3388"
 B="1753"
 E="1759"
 Display="Wavy"
 BS="N"
/></fragment><fragment
 id="1911"
 BoundingBox="252.05 1191.51 478.57 1336.55"
 Z="3728"
><n
 id="1912"
 p="276.38 1309.59"
 Z="3726"
 AS="N"
/><n
 id="1913"
 p="276.38 1324.90"
 Z="3727"
 AS="N"
/><n
 id="1914"
 p="289.64 1332.55"
 Z="3729"
 AS="N"
/><n
 id="1915"
 p="302.90 1324.90"
 Z="3730"
 AS="N"
/><n
 id="1916"
 p="302.90 1309.59"
 Z="3731"
 AS="N"
/><n
 id="1917"
 p="289.64 1301.93"
 Z="3732"
 AS="N"
/><n
 id="1918"
 p="263.12 1332.55"
 Z="3739"
 Element="8"
 NumHydrogens="1"
 NeedsClean="yes"
 AS="N"
><t
 p="267 1336.45"
 BoundingBox="252.05 1327.99 267 1336.55"
 LabelJustification="Right"
 Justification="Right"
 LabelAlignment="Right"
><s font="3" size="9.95" color="0" face="96">OH</s></t></n><n
 id="1919"
 p="316.16 1301.93"
 Z="3741"
 AS="N"
/><n
 id="1920"
 p="316.16 1286.62"
 Z="3743"
 AS="N"
/><n
 id="1921"
 p="329.42 1278.97"
 Z="3745"
 AS="N"
/><n
 id="1922"
 p="329.42 1263.66"
 Z="3747"
 Element="8"
 NumHydrogens="0"
 NeedsClean="yes"
 AS="N"
><t
 p="325.54 1267.56"
 BoundingBox="325.54 1259.10 333.29 1267.66"
 LabelJustification="Left"
><s font="3" size="9.95" color="0" face="96">O</s></t></n><n
 id="1923"
 p="342.67 1286.62"
 Z="3749"
 Element="8"
 NumHydrogens="0"
 NeedsClean="yes"
 AS="N"
><t
 p="338.80 1290.52"
 BoundingBox="338.80 1282.06 346.55 1290.62"
 LabelJustification="Left"
 LabelAlignment="Below"
><s font="3" size="9.95" color="0" face="96">O</s></t></n><n
 id="1924"
 p="355.93 1278.97"
 Z="3751"
 Geometry="Tetrahedral"
 AS="R"
 BondOrdering="1969 1970 0 1975"
/><n
 id="1925"
 p="369.20 1286.62"
 Z="3753"
 AS="N"
/><n
 id="1926"
 p="382.46 1278.97"
 Z="3754"
 AS="u"
/><n
 id="1927"
 p="382.46 1263.66"
 Z="3755"
 Geometry="Tetrahedral"
 AS="R"
 BondOrdering="1972 1973 1983 1980"
/><n
 id="1928"
 p="369.20 1256"
 Z="3756"
 AS="N"
/><n
 id="1929"
 p="355.93 1263.66"
 Z="3757"
 Geometry="Tetrahedral"
 AS="R"
 BondOrdering="1975 1974 2006 0"
/><n
 id="1930"
 p="395.71 1286.62"
 Z="3764"
 AS="N"
/><n
 id="1931"
 p="408.97 1278.97"
 Z="3765"
 AS="N"
/><n
 id="1932"
 p="408.97 1263.66"
 Z="3766"
 Geometry="Tetrahedral"
 AS="R"
 BondOrdering="1978 1979 1999 1984"
/><n
 id="1933"
 p="395.71 1256"
 Z="3767"
 AS="u"
/><n
 id="1934"
 p="376.85 1299.88"
 Z="3773"
 AS="N"
/><n
 id="1935"
 p="361.54 1299.88"
 Z="3775"
 AS="N"
/><n
 id="1936"
 p="382.46 1248.34"
 Z="3777"
 AS="N"
/><n
 id="1937"
 p="422.23 1256"
 Z="3779"
 Geometry="Tetrahedral"
 AS="R"
 BondOrdering="1984 1985 1989 1998"
/><n
 id="1938"
 p="422.23 1240.69"
 Z="3780"
 AS="u"
/><n
 id="1939"
 p="408.97 1233.03"
 Z="3781"
 AS="N"
/><n
 id="1940"
 p="395.71 1240.69"
 Z="3782"
 AS="N"
/><n
 id="1941"
 p="435.49 1263.66"
 Z="3788"
 AS="N"
/><n
 id="1942"
 p="448.75 1256"
 Z="3789"
 AS="N"
/><n
 id="1943"
 p="448.75 1240.69"
 Z="3790"
 Geometry="Tetrahedral"
 AS="S"
 BondOrdering="1991 1992 2003 1994"
/><n
 id="1944"
 p="435.49 1233.03"
 Z="3791"
 AS="u"
/><n
 id="1945"
 p="460.13 1230.45"
 Z="3797"
 AS="N"
/><n
 id="1946"
 p="453.90 1216.46"
 Z="3798"
 AS="N"
/><n
 id="1947"
 p="438.68 1218.06"
 Z="3799"
 Geometry="Tetrahedral"
 AS="R"
 BondOrdering="1997 1996 2000 0"
/><n
 id="1948"
 p="422.23 1271.31"
 Z="3804"
 AS="N"
/><n
 id="1949"
 p="408.97 1248.34"
 Z="3806"
 AS="N"
/><n
 id="1950"
 p="428.43 1206.68"
 Z="3808"
 AS="N"
/><n
 id="1951"
 p="413.64 1210.65"
 Z="3810"
 AS="N"
/><n
 id="1952"
 p="432.78 1192"
 Z="3812"
 AS="N"
/><n
 id="1953"
 p="463.54 1244.65"
 Z="3814"
 AS="N"
/><n
 id="1954"
 p="474.36 1233.83"
 Z="3816"
 Element="8"
 NumHydrogens="0"
 NeedsClean="yes"
 AS="N"
><t
 p="470.49 1237.73"
 BoundingBox="470.49 1229.27 478.24 1237.83"
 LabelJustification="Left"
><s font="3" size="9.95" color="0" face="96">O</s></t></n><n
 id="1955"
 p="467.50 1259.44"
 Z="3818"
 Element="8"
 NumHydrogens="1"
 NeedsClean="yes"
 AS="N"
><t
 p="463.62 1263.34"
 BoundingBox="463.62 1254.88 478.57 1263.44"
 LabelJustification="Left"
 LabelAlignment="Left"
><s font="3" size="9.95" color="0" face="96">OH</s></t></n><n
 id="1956"
 p="342.67 1256"
 Z="3820"
 Element="8"
 NumHydrogens="1"
 NeedsClean="yes"
 AS="N"
><t
 p="346.55 1259.90"
 BoundingBox="331.60 1251.44 346.55 1260"
 LabelJustification="Right"
 Justification="Right"
 LabelAlignment="Right"
><s font="3" size="9.95" color="0" face="96">OH</s></t></n><b
 id="1957"
 Z="3733"
 B="1912"
 E="1913"
 Order="2"
 BS="N"
 BondCircularOrdering="1962 0 1963 1958"
/><b
 id="1958"
 Z="3734"
 B="1913"
 E="1914"
 BS="N"
/><b
 id="1959"
 Z="3735"
 B="1914"
 E="1915"
 Order="2"
 BS="N"
 BondCircularOrdering="1958 0 0 1960"
/><b
 id="1960"
 Z="3736"
 B="1915"
 E="1916"
 BS="N"
/><b
 id="1961"
 Z="3737"
 B="1916"
 E="1917"
 Order="2"
 BS="N"
 BondCircularOrdering="1960 1964 0 1962"
/><b
 id="1962"
 Z="3738"
 B="1917"
 E="1912"
 BS="N"
/><b
 id="1963"
 Z="3740"
 B="1913"
 E="1918"
 BS="N"
/><b
 id="1964"
 Z="3742"
 B="1916"
 E="1919"
 BS="N"
/><b
 id="1965"
 Z="3744"
 B="1919"
 E="1920"
 Order="2"
 BS="E"
 BondCircularOrdering="1964 0 1966 0"
/><b
 id="1966"
 Z="3746"
 B="1920"
 E="1921"
 BS="N"
/><b
 id="1967"
 Z="3748"
 B="1921"
 E="1922"
 Order="2"
 BS="N"
/><b
 id="1968"
 Z="3750"
 B="1921"
 E="1923"
 BS="N"
/><b
 id="1969"
 Z="3752"
 B="1923"
 E="1924"
 Display="WedgeEnd"
 BS="N"
/><b
 id="1970"
 Z="3758"
 B="1924"
 E="1925"
 BS="N"
/><b
 id="1971"
 Z="3759"
 B="1925"
 E="1926"
 BS="N"
/><b
 id="1972"
 Z="3760"
 B="1926"
 E="1927"
 BS="N"
/><b
 id="1973"
 Z="3761"
 B="1927"
 E="1928"
 BS="N"
/><b
 id="1974"
 Z="3762"
 B="1928"
 E="1929"
 BS="N"
/><b
 id="1975"
 Z="3763"
 B="1929"
 E="1924"
 BS="N"
/><b
 id="1976"
 Z="3768"
 B="1926"
 E="1930"
 BS="N"
/><b
 id="1977"
 Z="3769"
 B="1930"
 E="1931"
 BS="N"
/><b
 id="1978"
 Z="3770"
 B="1931"
 E="1932"
 BS="N"
/><b
 id="1979"
 Z="3771"
 B="1932"
 E="1933"
 BS="N"
/><b
 id="1980"
 Z="3772"
 B="1933"
 E="1927"
 BS="N"
/><b
 id="1981"
 Z="3774"
 B="1925"
 E="1934"
 Display="WedgeBegin"
 BS="N"
/><b
 id="1982"
 Z="3776"
 B="1925"
 E="1935"
 Display="WedgedHashBegin"
 BS="N"
/><b
 id="1983"
 Z="3778"
 B="1927"
 E="1936"
 Display="WedgeBegin"
 BS="N"
/><b
 id="1984"
 Z="3783"
 B="1932"
 E="1937"
 BS="N"
/><b
 id="1985"
 Z="3784"
 B="1937"
 E="1938"
 BS="N"
/><b
 id="1986"
 Z="3785"
 B="1938"
 E="1939"
 BS="N"
/><b
 id="1987"
 Z="3786"
 B="1939"
 E="1940"
 BS="N"
/><b
 id="1988"
 Z="3787"
 B="1940"
 E="1933"
 BS="N"
/><b
 id="1989"
 Z="3792"
 B="1937"
 E="1941"
 BS="N"
/><b
 id="1990"
 Z="3793"
 B="1941"
 E="1942"
 BS="N"
/><b
 id="1991"
 Z="3794"
 B="1942"
 E="1943"
 BS="N"
/><b
 id="1992"
 Z="3795"
 B="1943"
 E="1944"
 BS="N"
/><b
 id="1993"
 Z="3796"
 B="1944"
 E="1938"
 BS="N"
/><b
 id="1994"
 Z="3800"
 B="1943"
 E="1945"
 BS="N"
/><b
 id="1995"
 Z="3801"
 B="1945"
 E="1946"
 BS="N"
/><b
 id="1996"
 Z="3802"
 B="1946"
 E="1947"
 BS="N"
/><b
 id="1997"
 Z="3803"
 B="1947"
 E="1944"
 BS="N"
/><b
 id="1998"
 Z="3805"
 B="1937"
 E="1948"
 Display="WedgedHashBegin"
 BS="N"
/><b
 id="1999"
 Z="3807"
 B="1932"
 E="1949"
 Display="WedgeBegin"
 BS="N"
/><b
 id="2000"
 Z="3809"
 B="1947"
 E="1950"
 Display="WedgedHashBegin"
 BS="N"
/><b
 id="2001"
 Z="3811"
 B="1950"
 E="1951"
 BS="N"
/><b
 id="2002"
 Z="3813"
 B="1950"
 E="1952"
 Order="2"
 BS="N"
/><b
 id="2003"
 Z="3815"
 B="1943"
 E="1953"
 Display="WedgeBegin"
 BS="N"
/><b
 id="2004"
 Z="3817"
 B="1953"
 E="1954"
 Order="2"
 BS="N"
/><b
 id="2005"
 Z="3819"
 B="1953"
 E="1955"
 BS="N"
/><b
 id="2006"
 Z="3821"
 B="1929"
 E="1956"
 Display="WedgedHashBegin"
 BS="N"
/></fragment><fragment
 id="2032"
 BoundingBox="7.29 1385.99 254.49 1492.01"
 Z="3901"
><n
 id="2033"
 p="37.16 1455.54"
 Z="3899"
 AS="N"
/><n
 id="2034"
 p="37.16 1477.19"
 Z="3900"
 AS="N"
/><n
 id="2035"
 p="55.91 1488.01"
 Z="3902"
 AS="N"
/><n
 id="2036"
 p="74.65 1477.19"
 Z="3903"
 AS="N"
/><n
 id="2037"
 p="74.65 1455.54"
 Z="3904"
 AS="N"
/><n
 id="2038"
 p="55.91 1444.72"
 Z="3905"
 AS="N"
/><n
 id="2039"
 p="18.41 1444.72"
 Z="3912"
 Element="8"
 NumHydrogens="1"
 NeedsClean="yes"
 AS="N"
><t
 p="22.29 1448.62"
 BoundingBox="7.29 1440.10 22.29 1448.72"
 LabelJustification="Right"
 Justification="Right"
 LabelAlignment="Right"
><s font="3" size="9.95" color="0" face="96">OH</s></t></n><n
 id="2040"
 p="18.41 1488.01"
 Z="3914"
 Element="8"
 NumHydrogens="1"
 NeedsClean="yes"
 AS="N"
><t
 p="22.29 1491.91"
 BoundingBox="7.29 1483.39 22.29 1492.01"
 LabelJustification="Right"
 Justification="Right"
 LabelAlignment="Right"
><s font="3" size="9.95" color="0" face="96">OH</s></t></n><n
 id="2041"
 p="93.40 1444.72"
 Z="3916"
 AS="N"
/><n
 id="2042"
 p="112.15 1455.54"
 Z="3918"
 AS="N"
/><n
 id="2043"
 p="130.89 1444.72"
 Z="3920"
 AS="N"
/><n
 id="2044"
 p="149.64 1455.54"
 Z="3922"
 Element="8"
 NumHydrogens="0"
 NeedsClean="yes"
 AS="N"
><t
 p="145.76 1459.44"
 BoundingBox="145.76 1450.93 153.54 1459.54"
 LabelJustification="Left"
 LabelAlignment="Below"
><s font="3" size="9.95" color="0" face="96">O</s></t></n><n
 id="2045"
 p="130.89 1423.07"
 Z="3924"
 Element="8"
 NumHydrogens="0"
 NeedsClean="yes"
 AS="N"
><t
 p="127.02 1426.97"
 BoundingBox="127.02 1418.45 134.80 1427.07"
 LabelJustification="Left"
 LabelAlignment="Left"
><s font="3" size="9.95" color="0" face="96">O</s></t></n><n
 id="2046"
 p="168.38 1444.72"
 Z="3926"
 Geometry="Tetrahedral"
 AS="R"
 BondOrdering="2070 2071 0 2076"
/><n
 id="133"
 p="187.13 1455.54"
 Z="3928"
 AS="N"
/><n
 id="2047"
 p="205.88 1444.72"
 Z="3929"
 Geometry="Tetrahedral"
 AS="S"
 BondOrdering="2072 2073 2080 2079"
/><n
 id="2048"
 p="205.88 1423.07"
 Z="3930"
 AS="N"
/><n
 id="2049"
 p="187.13 1412.25"
 Z="3931"
 Geometry="Tetrahedral"
 AS="R"
 BondOrdering="2074 2075 0 2078"
/><n
 id="2050"
 p="168.38 1423.07"
 Z="3932"
 Geometry="Tetrahedral"
 AS="R"
 BondOrdering="2076 2075 2077 0"
/><n
 id="2051"
 p="149.64 1412.25"
 Z="3939"
 Element="8"
 NumHydrogens="1"
 NeedsClean="yes"
 AS="N"
><t
 p="153.51 1416.15"
 BoundingBox="138.51 1407.63 153.51 1416.25"
 LabelJustification="Right"
 Justification="Right"
 LabelAlignment="Right"
><s font="3" size="9.95" color="0" face="96">OH</s></t></n><n
 id="2052"
 p="187.13 1390.60"
 Z="3941"
 Element="8"
 NumHydrogens="1"
 NeedsClean="yes"
 AS="N"
><t
 p="183.26 1394.50"
 BoundingBox="183.26 1385.99 198.26 1394.60"
 LabelJustification="Left"
 LabelAlignment="Left"
><s font="3" size="9.95" color="0" face="96">OH</s></t></n><n
 id="2053"
 p="205.88 1466.36"
 Z="3943"
 Element="8"
 NumHydrogens="1"
 NeedsClean="yes"
 AS="N"
><t
 p="202.01 1470.26"
 BoundingBox="202.01 1461.75 217.01 1470.36"
 LabelJustification="Left"
 LabelAlignment="Left"
><s font="3" size="9.95" color="0" face="96">OH</s></t></n><n
 id="2054"
 p="224.62 1455.54"
 Z="3945"
 AS="N"
/><n
 id="2055"
 p="243.37 1444.72"
 Z="3947"
 Element="8"
 NumHydrogens="1"
 NeedsClean="yes"
 AS="N"
><t
 p="239.49 1448.62"
 BoundingBox="239.49 1440.10 254.49 1448.72"
 LabelJustification="Left"
 LabelAlignment="Left"
><s font="3" size="9.95" color="0" face="96">OH</s></t></n><n
 id="2056"
 p="224.62 1477.19"
 Z="3949"
 Element="8"
 NumHydrogens="0"
 NeedsClean="yes"
 AS="N"
><t
 p="220.75 1481.09"
 BoundingBox="220.75 1472.57 228.52 1481.19"
 LabelJustification="Left"
 LabelAlignment="Left"
><s font="3" size="9.95" color="0" face="96">O</s></t></n><b
 id="2057"
 Z="3906"
 B="2033"
 E="2034"
 BS="N"
/><b
 id="2058"
 Z="3907"
 B="2034"
 E="2035"
 Order="2"
 BS="N"
 BondCircularOrdering="2057 2064 0 2059"
/><b
 id="2059"
 Z="3908"
 B="2035"
 E="2036"
 BS="N"
/><b
 id="2060"
 Z="3909"
 B="2036"
 E="2037"
 Order="2"
 BS="N"
 BondCircularOrdering="2059 0 2065 2061"
/><b
 id="2061"
 Z="3910"
 B="2037"
 E="2038"
 BS="N"
/><b
 id="2062"
 Z="3911"
 B="2038"
 E="2033"
 Order="2"
 BS="N"
 BondCircularOrdering="2061 0 2063 2057"
/><b
 id="2063"
 Z="3913"
 B="2033"
 E="2039"
 BS="N"
/><b
 id="2064"
 Z="3915"
 B="2034"
 E="2040"
 BS="N"
/><b
 id="2065"
 Z="3917"
 B="2037"
 E="2041"
 BS="N"
/><b
 id="2066"
 Z="3919"
 B="2041"
 E="2042"
 Order="2"
 Display="Wavy"
 BS="N"
 BondCircularOrdering="0 2065 0 2067"
/><b
 id="2067"
 Z="3921"
 B="2042"
 E="2043"
 BS="N"
/><b
 id="2068"
 Z="3923"
 B="2043"
 E="2044"
 BS="N"
/><b
 id="2069"
 Z="3925"
 B="2043"
 E="2045"
 Order="2"
 BS="N"
/><b
 id="2070"
 Z="3927"
 B="2044"
 E="2046"
 Display="WedgeEnd"
 BS="N"
/><b
 id="2071"
 Z="3933"
 B="2046"
 E="133"
 BS="N"
/><b
 id="2072"
 Z="3934"
 B="133"
 E="2047"
 BS="N"
/><b
 id="2073"
 Z="3935"
 B="2047"
 E="2048"
 BS="N"
/><b
 id="2074"
 Z="3936"
 B="2048"
 E="2049"
 BS="N"
/><b
 id="2075"
 Z="3937"
 B="2049"
 E="2050"
 BS="N"
/><b
 id="2076"
 Z="3938"
 B="2050"
 E="2046"
 BS="N"
/><b
 id="2077"
 Z="3940"
 B="2050"
 E="2051"
 Display="WedgedHashBegin"
 BS="N"
/><b
 id="2078"
 Z="3942"
 B="2049"
 E="2052"
 Display="WedgedHashBegin"
 BS="N"
/><b
 id="2079"
 Z="3944"
 B="2047"
 E="2053"
 Display="WedgedHashBegin"
 BS="N"
/><b
 id="2080"
 Z="3946"
 B="2047"
 E="2054"
 BS="N"
/><b
 id="2081"
 Z="3948"
 B="2054"
 E="2055"
 BS="N"
/><b
 id="2082"
 Z="3950"
 B="2054"
 E="2056"
 Order="2"
 BS="N"
/></fragment><t
 id="395"
 p="139.96 954.74"
 BoundingBox="117.33 947.49 162.59 956.94"
 Z="1713"
 InterpretChemically="no"
 CaptionJustification="Center"
 Justification="Center"
 LineHeight="auto"
><s font="4" size="8.1" color="0">Betulinic acid</s></t><t
 id="479"
 p="364.18 951.98"
 BoundingBox="342.78 945.43 385.58 954.03"
 Z="1793"
 InterpretChemically="no"
 CaptionJustification="Center"
 ChemPropName="Betulonic acid"
 Justification="Center"
 LineHeight="auto"
><s font="4" size="7.35" color="0">Betulonic acid</s></t><t
 id="232"
 p="136.90 1146.52"
 BoundingBox="114.01 1139.52 159.79 1148.67"
 Z="1873"
 InterpretChemically="no"
 CaptionJustification="Center"
 ChemPropName="Oleanolic acid"
 Justification="Center"
 LineHeight="auto"
><s font="4" size="7.85" color="0">Oleanolic acid</s></t><t
 id="601"
 p="365.88 1133.06"
 BoundingBox="348.61 1126.76 383.15 1135.06"
 Z="1950"
 InterpretChemically="no"
 CaptionJustification="Center"
 ChemPropName="Ursolic acid"
 Justification="Center"
 LineHeight="auto"
><s font="4" size="7.1" color="0">Ursolic acid</s></t><t
 id="695"
 p="46.89 1349.76"
 BoundingBox="46.89 1342.76 225.97 1351.91"
 Z="2047"
 Warning="Chemical Interpretation is not possible for this label"
 LineHeight="auto"
><s font="4" size="7.85" color="0">3-dehydroxyceanothetric acid 2-methyl ester (3DC2ME)</s></t><t
 id="751"
 p="385.82 1515.33"
 BoundingBox="340.99 1506.68 430.65 1517.93"
 Z="2123"
 InterpretChemically="no"
 CaptionJustification="Center"
 ChemPropName="P-hydroxybenzoic acid"
 Justification="Center"
 LineHeight="auto"
><s font="4" size="9.65" color="0">P-hydroxybenzoic acid</s></t><t
 id="776"
 p="122.10 1738.44"
 BoundingBox="86.53 1727.74 157.67 1741.64"
 Z="2148"
 InterpretChemically="no"
 CaptionJustification="Center"
 ChemPropName="Protocatechuic"
 Justification="Center"
 LineHeight="auto"
><s font="4" size="11.95" color="0">Protocatechuic</s></t><t
 id="893"
 p="381.53 1765.71"
 BoundingBox="381.53 1758.71 398.87 1767.86"
 Z="2266"
 Warning="Chemical Interpretation is not possible for this label"
 LineHeight="auto"
><s font="4" size="7.8" color="0">Rutin</s></t><t
 id="1048"
 p="142.58 2001.65"
 BoundingBox="128 1996.46 157.16 2003.06"
 Z="2429"
 InterpretChemically="no"
 CaptionJustification="Center"
 Justification="Center"
 LineHeight="auto"
><s font="4" size="5.6" color="0">Jujuboside B</s></t><t
 id="1134"
 p="370.01 1991.30"
 BoundingBox="370.01 1983.95 429.04 1993.55"
 Z="2516"
 Warning="Chemical Interpretation is not possible for this label"
 LineHeight="auto"
><s font="4" size="8.25" color="0">Epiceanothic acid</s></t><t
 id="1253"
 p="103.22 2189.68"
 BoundingBox="103.22 2184.49 139.84 2191.08"
 Z="2635"
 Warning="Chemical Interpretation is not possible for this label"
 LineHeight="auto"
><s font="4" size="4.6" color="0">6&apos;&apos;&apos;-feruloylspinosin</s></t><t
 id="1386"
 p="409.45 2044.32"
 BoundingBox="409.45 2038.87 470.94 2079.62"
 Z="2706"
 Warning="Chemical Interpretation is not possible for this label"
 LineHeight="auto"
 LineStarts="25 50 75 100 124"
><s font="4" size="6" color="0" face="1">1</s><s font="4" size="6" color="0"> R</s><s font="4" size="6" color="0" face="32">1</s><s font="4" size="6" color="0"> = A; R</s><s font="4" size="6" color="0" face="32">2</s><s font="4" size="6" color="0"> = A; R</s><s font="4" size="6" color="0" face="32">3</s><s font="4" size="6" color="0"> = C
</s><s font="4" size="6" color="0" face="1">2</s><s font="4" size="6" color="0"> R</s><s font="4" size="6" color="0" face="32">1</s><s font="4" size="6" color="0"> = A; R</s><s font="4" size="6" color="0" face="32">2</s><s font="4" size="6" color="0"> = B; R</s><s font="4" size="6" color="0" face="32">3</s><s font="4" size="6" color="0"> = C
</s><s font="4" size="6" color="0" face="1">3</s><s font="4" size="6" color="0"> R</s><s font="4" size="6" color="0" face="32">1</s><s font="4" size="6" color="0"> = B; R</s><s font="4" size="6" color="0" face="32">2</s><s font="4" size="6" color="0"> = B; R</s><s font="4" size="6" color="0" face="32">3</s><s font="4" size="6" color="0"> = C
</s><s font="4" size="6" color="0" face="1">4</s><s font="4" size="6" color="0"> R</s><s font="4" size="6" color="0" face="32">1</s><s font="4" size="6" color="0"> = B; R</s><s font="4" size="6" color="0" face="32">2</s><s font="4" size="6" color="0"> = A; R</s><s font="4" size="6" color="0" face="32">3</s><s font="4" size="6" color="0"> = D
</s><s font="4" size="6" color="0" face="1">5</s><s font="4" size="6" color="0"> R</s><s font="4" size="6" color="0" face="32">1</s><s font="4" size="6" color="0"> = B; R</s><s font="4" size="6" color="0" face="32">2</s><s font="4" size="6" color="0"> = B; R</s><s font="4" size="6" color="0" face="32">3</s><s font="4" size="6" color="0"> = D</s></t><t
 id="1387"
 p="365.54 2190.60"
 BoundingBox="365.54 2185.15 413.93 2192.20"
 Z="2753"
 Warning="Chemical Interpretation is not possible for this label"
 LineHeight="auto"
><s font="4" size="6" color="0">Jubanines F–J (</s><s font="4" size="6" color="0" face="1">1</s><s font="4" size="6" color="0">–</s><s font="4" size="6" color="0" face="1">5</s><s font="4" size="6" color="0">)</s></t><t
 id="1429"
 p="110.84 2286.35"
 BoundingBox="101.78 2280.92 119.90 2286.45"
 Z="2811"
 InterpretChemically="no"
 CaptionJustification="Center"
 Justification="Center"
 LineHeight="auto"
><s font="4" size="4.65" color="0">Oleamide</s></t><t
 id="1550"
 p="85.06 146.90"
 BoundingBox="60.40 136.20 109.71 150.10"
 Z="2948"
 InterpretChemically="no"
 CaptionJustification="Center"
 ChemPropName="Arabinose"
 Justification="Center"
 LineHeight="auto"
><s font="4" size="11.95" color="0">Arabinose</s></t><t
 id="1580"
 p="253.41 150.26"
 BoundingBox="229.76 139.56 277.06 153.46"
 Z="2986"
 InterpretChemically="no"
 CaptionJustification="Center"
 Justification="Center"
 LineHeight="auto"
><s font="4" size="11.95" color="0">Galactose</s></t><t
 id="1612"
 p="429.04 150.64"
 BoundingBox="386.57 139.94 471.51 153.84"
 Z="3062"
 InterpretChemically="no"
 CaptionJustification="Center"
 Justification="Center"
 LineHeight="auto"
><s font="4" size="11.95" color="0">Galacturonic acid</s></t><t
 id="1642"
 p="73.04 377.14"
 BoundingBox="53.38 366.44 92.70 380.34"
 Z="3131"
 InterpretChemically="no"
 CaptionJustification="Center"
 ChemPropName="Glucose"
 Justification="Center"
 LineHeight="auto"
><s font="4" size="11.95" color="0">Glucose</s></t><t
 id="1673"
 p="251.54 379.14"
 BoundingBox="213.06 368.44 290.02 382.34"
 Z="3194"
 InterpretChemically="no"
 CaptionJustification="Center"
 Justification="Center"
 LineHeight="auto"
><s font="4" size="11.95" color="0">Glucuronic acid</s></t><t
 id="1702"
 p="426.54 375.64"
 BoundingBox="404.55 364.94 448.53 378.84"
 Z="3243"
 InterpretChemically="no"
 CaptionJustification="Center"
 Justification="Center"
 LineHeight="auto"
><s font="4" size="11.95" color="0">Mannose</s></t><t
 id="1726"
 p="77.04 576.14"
 BoundingBox="51.72 565.44 102.36 579.34"
 Z="3291"
 InterpretChemically="no"
 CaptionJustification="Center"
 Justification="Center"
 LineHeight="auto"
><s font="4" size="11.95" color="0">Rhamnose</s></t><t
 id="1748"
 p="251.54 576.64"
 BoundingBox="234.88 565.94 268.20 579.84"
 Z="3345"
 InterpretChemically="no"
 CaptionJustification="Center"
 Justification="Center"
 LineHeight="auto"
><s font="4" size="11.95" color="0">Ribose</s></t><t
 id="1770"
 p="418.54 568.14"
 BoundingBox="401.55 557.44 435.53 571.34"
 Z="3389"
 InterpretChemically="no"
 CaptionJustification="Center"
 Justification="Center"
 LineHeight="auto"
><s font="4" size="11.95" color="0">Xylose</s></t><t
 id="2007"
 p="310.83 1344.80"
 BoundingBox="310.83 1339.35 433.76 1346.50"
 Z="3725"
 Warning="Chemical Interpretation is not possible for this label"
 LineHeight="auto"
><s font="4" size="6.1" color="0">3-O-</s><s font="4" size="6.1" color="0" face="2">trans</s><s font="4" size="6.1" color="0">-</s><s font="4" size="6.1" color="0" face="2">p</s><s font="4" size="6.1" color="0">-coumaroyl-alphitolic acid (3OTPCA)</s></t><t
 id="2083"
 p="112.85 1518.42"
 BoundingBox="112.85 1510.67 172.43 1520.72"
 Z="3951"
 Warning="Chemical Interpretation is not possible for this label"
 LineHeight="auto"
><s font="4" size="8.65" color="0">Chlorogenic acid</s></t><chemicalproperty
 id="397"
 ChemicalPropertyDisplayID="395"
 ChemicalPropertyType="1"
 PositioningOffset="0 562.61"
 BasisObjects="358 3 359 360 361 362 363 364 365 366 367 368 369 370 371 372 373 374 36 38 40 42 44 46 48 50 52 54 56 58 60 62 64 66 68 70 72 74 76 77 78 79 80 81 82 83 84 85 86 87 88 89 90 91 92 93 94 95 375 97 376 377 378 379 380 381 382 383 384 385 386 387 388 389 390 391 392 393 394 357"
/><chemicalproperty
 id="481"
 ChemicalPropertyDisplayID="479"
 ChemicalPropertyType="1"
 PositioningOffset="0 627.61"
 BasisObjects="443 442 444 445 446 447 448 449 450 451 452 453 454 455 456 457 458 459 460 461 462 463 464 465 466 467 468 469 470 471 472 473 474 475 476 477 396 398 400 401 402 403 404 405 406 407 408 409 410 411 412 413 414 416 417 418 419 420 421 422 423 424 425 426 427 428 429 430 431 432 433 434 435 436 437 438 439 440 441 478"
/><chemicalproperty
 id="234"
 ChemicalPropertyDisplayID="232"
 ChemicalPropertyType="1"
 PositioningOffset="0.08 707.63"
 BasisObjects="484 485 486 483 487 488 489 490 491 135 137 139 141 143 145 492 149 151 153 155 157 159 161 163 165 167 493 494 495 496 497 498 181 183 185 187 189 191 499 193 500 501 502 197 503 199 504 201 505 203 506 205 507 207 508 209 509 211 510 213 511 215 512 217 513 514 515 516 517 518 519 520 521 522 523 524 525 482"
/><chemicalproperty
 id="603"
 ChemicalPropertyDisplayID="601"
 ChemicalPropertyType="1"
 PositioningOffset="0.08 647.63"
 BasisObjects="528 529 530 527 531 532 533 534 535 536 537 538 539 540 541 542 543 544 545 546 547 548 549 550 551 552 553 554 555 556 557 558 559 560 561 562 563 564 565 566 567 568 569 570 571 572 573 574 575 576 577 578 579 580 581 582 583 584 585 586 587 588 589 590 331 591 592 593 594 595 596 597 598 599 600 526"
/><chemicalproperty
 id="753"
 ChemicalPropertyDisplayID="751"
 ChemicalPropertyType="1"
 PositioningOffset="0.08 1097.63"
 BasisObjects="37 39 745 41 43 45 47 49 51 53 55 57 746 59 747 61 748 63 749 65 750 67"
/><chemicalproperty
 id="778"
 ChemicalPropertyDisplayID="776"
 ChemicalPropertyType="1"
 PositioningOffset="0.08 1097.63"
 BasisObjects="755 756 754 757 758 759 760 761 762 763 764 765 766 767 768 769 770 771 772 773 774 33 775 35"
/><chemicalproperty
 id="1050"
 ChemicalPropertyDisplayID="1048"
 ChemicalPropertyType="1"
 PositioningOffset="0 1347.61"
 BasisObjects="894 895 896 897 7 898 9 899 11 900 13 901 15 902 17 903 19 904 21 905 906 907 908 909 910 911 912 913 914 915 916 917 918 919 920 921 922 923 924 925 926 927 928 929 930 931 932 933 934 935 936 937 938 939 940 941 942 943 944 945 946 947 948 949 950 951 952 953 954 955 956 957 958 959 960 961 962 963 964 965 966 967 968 969 970 971 972 973 974 975 976 977 978 979 980 981 982 983 984 985 986 987 988 989 990 991 992 993 994 995 996 997 998 999 1000 1001 1002 1003 1004 1005 1006 1007 1008 1009 1010 1011 1012 1013 1014 1015 1016 1017 1018 1019 1020 1021 1022 1023 1024 1025 1026 1027 1028 1029 1030 1031 1032 1033 1034 1035 1036 1037 1038 1039 1040 1041 1042 1043 1044 1045 1046 1047"
/><chemicalproperty
 id="1431"
 ChemicalPropertyDisplayID="1429"
 ChemicalPropertyType="1"
 PositioningOffset="0.08 1540.20"
 BasisObjects="1390 1391 1389 1392 1393 1394 1395 1396 1397 1398 1399 1400 1401 1402 1403 1404 1405 1406 1407 1408 1409 1410 1411 1412 1413 1414 1415 1416 1417 1418 1419 1420 1421 1422 1423 1424 1425 1426 1427 1428 1388"
/></page></CDXML>
